# Supplementary material for: Androgen-induced alterations in endometrial proteins crucial in recurrent miscarriages
Source: Oncotarget. 2018 May 15;9(37):24627–41. doi: 10.18632/oncotarget.24821 (PMC5973874; doi:10.18632/oncotarget.24821)
Supplement: Supplementary file 2 [file oncotarget-09-24627-s002.xlsx]

## Sheet: origin data
Accession	Description	Score	Coverage	# Proteins	# Unique Peptides	# Peptides	# PSMs	113/(113+114+115+116+117+118+119+121)	113/(113+114+115+116+117+118+119+121) Count	113/(113+114+115+116+117+118+119+121) Variability [%]	114/(113+114+115+116+117+118+119+121)	114/(113+114+115+116+117+118+119+121) Count	114/(113+114+115+116+117+118+119+121) Variability [%]	115/(113+114+115+116+117+118+119+121)	115/(113+114+115+116+117+118+119+121) Count	115/(113+114+115+116+117+118+119+121) Variability [%]	116/(113+114+115+116+117+118+119+121)	116/(113+114+115+116+117+118+119+121) Count	116/(113+114+115+116+117+118+119+121) Variability [%]	117/(113+114+115+116+117+118+119+121)	117/(113+114+115+116+117+118+119+121) Count	117/(113+114+115+116+117+118+119+121) Variability [%]	118/(113+114+115+116+117+118+119+121)	118/(113+114+115+116+117+118+119+121) Count	118/(113+114+115+116+117+118+119+121) Variability [%]	119/(113+114+115+116+117+118+119+121)	119/(113+114+115+116+117+118+119+121) Count	119/(113+114+115+116+117+118+119+121) Variability [%]	121/(113+114+115+116+117+118+119+121)	121/(113+114+115+116+117+118+119+121) Count	121/(113+114+115+116+117+118+119+121) Variability [%]	# AAs	MW [kDa]	113/(113+114+115+116+117+118+119+121)	114/(113+114+115+116+117+118+119+121)	115/(113+114+115+116+117+118+119+121)	116/(113+114+115+116+117+118+119+121)	117/(113+114+115+116+117+118+119+121)	118/(113+114+115+116+117+118+119+121)	119/(113+114+115+116+117+118+119+121)	121/(113+114+115+116+117+118+119+121)	113/(113+114+115+116+117+118+119+121)	114/(113+114+115+116+117+118+119+121)	115/(113+114+115+116+117+118+119+121)	116/(113+114+115+116+117+118+119+121)	117/(113+114+115+116+117+118+119+121)	118/(113+114+115+116+117+118+119+121)	119/(113+114+115+116+117+118+119+121)	121/(113+114+115+116+117+118+119+121)
P04406	Glyceraldehyde-3-phosphate dehydrogenase OS=Homo sapiens GN=GAPDH PE=1 SV=3 - [G3P_HUMAN]	13721.5	63.88	9	11	15	544	0.926335	524	10.2098	0.972852	525	8.8832	1.03342	523	10.053	1.04196	525	7.84308	1.03545	524	8.67141	1.01612	523	10.8952	0.977197	525	7.26022	1.02252	525	9.38116	335	36.0304	0.926335	0.972852	1.03342	1.04196	1.03545	1.01612	0.977197	1.02252	-0.110394	-0.0397076	0.0474267	0.0593014	0.0502582	0.0230697	-0.0332785	0.0321349
Q8WVW5	Putative uncharacterized protein (Fragment) OS=Homo sapiens PE=2 SV=1 - [Q8WVW5_HUMAN]	11616.7	55.92	85	4	16	430	1.0033	423	14.4179	0.994074	424	12.8083	0.994533	424	11.0813	1.0217	423	8.54286	1.00625	424	11.0377	1.02186	423	14.2212	0.975747	424	8.23316	0.998229	423	12.321	363	40.4772	1.0033	0.994074	0.994533	1.0217	1.00625	1.02186	0.975747	0.998229	0.00475044	-0.00857553	-0.00790924	0.0309712	0.00898293	0.0311922	-0.0354213	-0.00255691
P06733	Alpha-enolase OS=Homo sapiens GN=ENO1 PE=1 SV=2 - [ENOA_HUMAN]	8764.07	55.07	19	17	18	375	0.962195	374	11.5457	1.00294	374	9.36215	1.02417	374	9.05639	1.02309	373	7.28118	1.01636	374	7.94614	0.996391	374	11.5937	0.978746	374	7.39086	0.993854	374	9.59359	434	47.1393	0.962195	1.00294	1.02417	1.02309	1.01636	0.996391	0.978746	0.993854	-0.0555993	0.00423198	0.0344509	0.0329349	0.0234075	-0.00521637	-0.0309938	-0.00889357
P05787	Keratin, type II cytoskeletal 8 OS=Homo sapiens GN=KRT8 PE=1 SV=7 - [K2C8_HUMAN]	8594.12	69.57	40	26	32	369	0.975424	365	13.8449	1.02093	365	11.4193	1.00719	364	9.07913	1.01733	365	8.76016	1.00609	365	9.95792	1.0168	365	9.71898	0.942195	365	9.46747	1.02138	364	9.22169	483	53.6711	0.975424	1.02093	1.00719	1.01733	1.00609	1.0168	0.942195	1.02138	-0.0358992	0.0298802	0.010335	0.024784	0.00875758	0.0240417	-0.0859028	0.0305266
P07900	Heat shock protein HSP 90-alpha OS=Homo sapiens GN=HSP90AA1 PE=1 SV=5 - [HS90A_HUMAN]	7882.65	48.5	18	19	30	370	0.965749	354	13.031	1.02028	354	9.85145	1.01035	354	9.26098	1.02039	354	8.05977	1.01154	354	9.04551	1.00449	354	12.7163	0.973921	354	8.3909	0.998366	354	10.9804	732	84.6067	0.965749	1.02028	1.01035	1.02039	1.01154	1.00449	0.973921	0.998366	-0.0502805	0.0289716	0.0148579	0.0291213	0.0165519	0.0064603	-0.0381238	-0.00235885
P08238	Heat shock protein HSP 90-beta OS=Homo sapiens GN=HSP90AB1 PE=1 SV=4 - [HS90B_HUMAN]	6893.29	46.82	17	16	28	307	0.975649	256	13.1746	1.03399	256	11.5546	1.00133	256	10.5958	1.01278	256	8.72088	1.01269	256	8.75908	0.987372	256	13.942	0.992544	256	9.12788	0.981095	256	11.4978	724	83.2121	0.975649	1.03399	1.00133	1.01278	1.01269	0.987372	0.992544	0.981095	-0.035566	0.0482175	0.00191969	0.0183269	0.0181954	-0.0183351	-0.0107967	-0.0275357
P14618	Pyruvate kinase isozymes M1/M2 OS=Homo sapiens GN=PKM PE=1 SV=4 - [KPYM_HUMAN]	6317.96	54.43	28	27	27	263	0.981135	263	10.0141	0.988137	263	9.62383	0.996045	263	9.13575	1.02241	263	7.25147	0.999226	263	7.16036	1.01633	263	10.5582	0.993875	263	7.00077	1.01243	263	10.3921	531	57.9	0.981135	0.988137	0.996045	1.02241	0.999226	1.01633	0.993875	1.01243	-0.0274767	-0.0172172	-0.00571659	0.0319761	-0.00111648	0.0233631	-0.00886377	0.0178212
B2RA03	cDNA, FLJ94640, highly similar to Homo sapiens keratin 18 (KRT18), mRNA OS=Homo sapiens PE=2 SV=1 - [B2RA03_HUMAN]	6235.22	74.19	6	25	27	234	1.0097	231	14.0301	1.02428	231	9.23373	1.00528	231	10.1174	1.01231	232	8.04024	0.999627	234	9.8303	1.00135	231	11.0595	0.940756	233	7.70168	1.00531	231	8.53104	430	48.0005	1.0097	1.02428	1.00528	1.01231	0.999627	1.00135	0.940756	1.00531	0.0139259	0.0346033	0.00759594	0.0176567	-0.000538409	0.00195229	-0.0881068	0.00763944
B3KT06	cDNA FLJ37398 fis, clone BRAMY2027467, highly similar to Tubulin alpha-ubiquitous chain OS=Homo sapiens PE=2 SV=1 - [B3KT06_HUMAN]	5918.29	54.81	39	1	17	266	0.977628	247	13.2401	0.969015	247	11.5654	0.992459	247	9.53521	1.00998	247	8.12857	1.00333	247	9.29963	1.00488	247	11.2123	1.01419	248	8.36993	1.01924	247	10.2463	416	46.3119	0.977628	0.969015	0.992459	1.00998	1.00333	1.00488	1.01419	1.01924	-0.0326431	-0.0454089	-0.0109205	0.0143295	0.00479514	0.00702029	0.020332	0.0274946
Q9BQE3	Tubulin alpha-1C chain OS=Homo sapiens GN=TUBA1C PE=1 SV=1 - [TBA1C_HUMAN]	5752.83	50.33	31	1	17	258	0.979204	240	12.8998	0.969641	240	11.5209	0.993616	240	9.29841	1.01156	240	8.29272	0.999149	239	9.55233	1.00721	240	11.6094	1.0091	240	8.07991	1.01994	240	9.94248	449	49.8635	0.979204	0.969641	0.993616	1.01156	0.999149	1.00721	1.0091	1.01994	-0.0303181	-0.0444769	-0.0092399	0.0165865	-0.00122846	0.0103586	0.0130717	0.0284856
P10809	60 kDa heat shock protein, mitochondrial OS=Homo sapiens GN=HSPD1 PE=1 SV=2 - [CH60_HUMAN]	5500.19	67.54	16	19	30	224	0.956794	216	9.87758	0.999471	216	8.97122	1.02486	216	10.8969	1.02746	216	6.42871	0.992679	216	7.94852	1.02268	216	8.80521	0.971178	216	6.99599	1.02222	216	7.88165	573	61.0164	0.956794	0.999471	1.02486	1.02746	0.992679	1.02268	0.971178	1.02222	-0.0637192	-0.000763066	0.0354225	0.0390846	-0.0106002	0.0323599	-0.042192	0.0317096
P04075	Fructose-bisphosphate aldolase A OS=Homo sapiens GN=ALDOA PE=1 SV=2 - [ALDOA_HUMAN]	5301.03	55.77	11	13	15	227	0.971743	223	10.8985	0.990523	225	10.4322	0.996258	221	11.2673	1.02355	223	8.08712	1.01943	224	9.76619	1.00897	222	10.3344	0.980702	224	8.4739	1.01272	223	10.9058	364	39.3953	0.971743	0.990523	0.996258	1.02355	1.01943	1.00897	0.980702	1.01272	-0.0413531	-0.0137377	-0.00540811	0.0335873	0.0277687	0.0128882	-0.028114	0.0182296
O43707	Alpha-actinin-4 OS=Homo sapiens GN=ACTN4 PE=1 SV=2 - [ACTN4_HUMAN]	5289.57	57.3	20	31	43	238	0.959862	225	10.4148	0.985612	225	10.4433	1.02194	225	8.34481	1.01834	226	7.06981	1.01158	225	6.18806	1.01703	225	9.8646	0.991411	225	6.67079	1.01378	225	8.51429	911	104.788	0.959862	0.985612	1.02194	1.01834	1.01158	1.01703	0.991411	1.01378	-0.0591015	-0.0209081	0.0313106	0.0262157	0.0166164	0.0243582	-0.0124442	0.0197398
Q5JP53	Tubulin beta chain OS=Homo sapiens GN=TUBB PE=3 SV=1 - [Q5JP53_HUMAN]	5214.46	53.76	36	4	16	219	0.994152	218	9.75791	0.957697	218	11.4782	0.999989	218	10.4467	1.03532	218	6.5791	1.00894	218	7.47624	0.976146	218	12.2702	0.998128	218	7.90913	1.01143	218	9.66912	426	47.736	0.994152	0.957697	0.999989	1.03532	1.00894	0.976146	0.998128	1.01143	-0.00846212	-0.0623582	-1.5502e-05	0.0500816	0.0128459	-0.0348318	-0.00270283	0.0164007
P07237	Protein disulfide-isomerase OS=Homo sapiens GN=P4HB PE=1 SV=3 - [PDIA1_HUMAN]	5214.25	59.25	21	27	27	233	0.940197	233	12.9195	0.946624	233	15.4479	1.00361	233	10.3016	1.03394	233	6.21395	1.03405	233	8.11606	1.02369	233	9.57329	0.981392	233	6.94634	1.03594	233	10.0043	508	57.0807	0.940197	0.946624	1.00361	1.03394	1.03405	1.02369	0.981392	1.03594	-0.0889653	-0.0791372	0.00519891	0.0481471	0.0483093	0.0337818	-0.0270992	0.0509417
A8K3K1	cDNA FLJ78096, highly similar to Homo sapiens actin, alpha, cardiac muscle (ACTC), mRNA OS=Homo sapiens PE=2 SV=1 - [A8K3K1_HUMAN]	4985.25	43.5	54	4	13	249	0.995244	247	16.996	0.997224	248	12.782	1.00764	248	9.99403	1.02006	247	8.1529	1.02186	247	10.4991	1.03808	247	13.6637	0.966647	247	7.24019	0.991909	247	13.8523	377	42.0199	0.995244	0.997224	1.00764	1.02006	1.02186	1.03808	0.966647	0.991909	-0.00687825	-0.00401094	0.0109851	0.0286587	0.0311979	0.0539214	-0.0489394	-0.0117198
P08670	Vimentin OS=Homo sapiens GN=VIM PE=1 SV=4 - [VIME_HUMAN]	4758.06	67.81	40	27	31	195	0.981239	195	10.7363	0.988792	195	10.7103	1.0093	195	10.151	1.01327	195	7.28302	1.02458	195	7.63182	1.00088	195	9.62103	0.971119	195	7.44697	1.01427	195	8.40217	466	53.6191	0.981239	0.988792	1.0093	1.01327	1.02458	1.00088	0.971119	1.01427	-0.0273232	-0.0162617	0.0133578	0.0190182	0.0350372	0.00127429	-0.0422807	0.0204463
P11142	Heat shock cognate 71 kDa protein OS=Homo sapiens GN=HSPA8 PE=1 SV=1 - [HSP7C_HUMAN]	4650.22	51.55	31	21	28	207	0.968805	205	11.9789	1.00044	205	10.4433	1.02652	205	8.71588	1.02416	205	7.79248	1.02226	205	6.68811	0.997537	205	10.989	0.960607	205	7.84536	1.01615	205	9.80792	646	70.8542	0.968805	1.00044	1.02652	1.02416	1.02226	0.997537	0.960607	1.01615	-0.0457217	0.000633968	0.0377613	0.0344346	0.0317621	-0.00355715	-0.057982	0.0231129
F8VXY0	Heterogeneous nuclear ribonucleoprotein A1 OS=Homo sapiens GN=HNRNPA1 PE=4 SV=1 - [F8VXY0_HUMAN]	4395.07	46.38	21	9	12	150	1.02664	150	12.4363	0.973753	150	9.79451	0.993075	149	10.9205	1.00339	150	8.62066	1.00842	150	9.9528	0.994322	149	14.6069	1.01014	150	8.47113	0.998371	149	10.2297	304	32.6597	1.02664	0.973753	0.993075	1.00339	1.00842	0.994322	1.01014	0.998371	0.0379323	-0.0383727	-0.0100258	0.00487715	0.0120898	-0.0082152	0.0145527	-0.00235159
P21333-2	Isoform 2 of Filamin-A OS=Homo sapiens GN=FLNA - [FLNA_HUMAN]	4280.52	32.97	18	54	62	177	1.00832	174	12.5552	1.01113	174	10.157	1.0101	174	9.27116	1.00858	174	7.18946	0.997503	175	6.97994	1.00104	174	10.4244	0.974207	174	6.81626	1.00351	175	9.15829	2639	279.843	1.00832	1.01113	1.0101	1.00858	0.997503	1.00104	0.974207	1.00351	0.0119548	0.0159693	0.0144984	0.0123211	-0.00360727	0.00149428	-0.0377001	0.00506059
B4DNE0	cDNA FLJ52573, highly similar to Elongation factor 1-alpha 1 OS=Homo sapiens PE=2 SV=1 - [B4DNE0_HUMAN]	4250.1	41.27	12	3	15	213	0.972943	207	12.4238	0.934445	207	17.535	0.979612	207	12.0678	1.03133	207	6.96408	1.00272	207	8.60222	1.05822	207	11.0234	0.961403	207	8.18629	1.07282	207	9.62904	395	42.5692	0.972943	0.934445	0.979612	1.03133	1.00272	1.05822	0.961403	1.07282	-0.0395725	-0.0978183	-0.0297172	0.0445066	0.00391562	0.0816405	-0.0567865	0.101413
P35579	Myosin-9 OS=Homo sapiens GN=MYH9 PE=1 SV=4 - [MYH9_HUMAN]	4192.84	39.85	12	55	65	186	0.978007	185	8.56431	1.00059	185	6.89381	1.00984	185	8.43253	1.01217	185	5.59966	0.990852	185	5.7197	1.02021	185	8.74645	0.982914	185	6.86051	1.01315	185	6.04319	1960	226.392	0.978007	1.00059	1.00984	1.01217	0.990852	1.02021	0.982914	1.01315	-0.0320827	0.000852283	0.01412	0.0174482	-0.0132579	0.0288617	-0.0248624	0.0188465
Q09666	Neuroblast differentiation-associated protein AHNAK OS=Homo sapiens GN=AHNAK PE=1 SV=2 - [AHNK_HUMAN]	3934.56	44.69	16	114	118	234	0.966208	211	7.81157	1.01381	211	6.91842	1.02533	211	6.74669	1.02681	211	5.91516	0.975842	211	5.20108	1.0428	211	7.7383	0.963345	211	5.20537	1.00579	211	6.05693	5890	628.699	0.966208	1.01381	1.02533	1.02681	0.975842	1.0428	0.963345	1.00579	-0.0495942	0.0197875	0.0360847	0.0381707	-0.0352803	0.0604584	-0.0538755	0.0083284
P04083	Annexin A1 OS=Homo sapiens GN=ANXA1 PE=1 SV=2 - [ANXA1_HUMAN]	3764.85	53.76	6	15	15	161	0.946521	159	13.4634	0.965099	159	12.1393	1.00664	154	10.1096	1.00973	159	7.34902	1.03818	158	6.97053	1.0198	156	9.0149	1.03403	158	7.08718	1.00449	157	8.94987	346	38.69	0.946521	0.965099	1.00664	1.00973	1.03818	1.0198	1.03403	1.00449	-0.0792931	-0.0512517	0.00954458	0.013966	0.0540561	0.02829	0.0482839	0.00646958
Q05639	Elongation factor 1-alpha 2 OS=Homo sapiens GN=EEF1A2 PE=1 SV=1 - [EF1A2_HUMAN]	3749.55	41.9	4	8	18	184	0.996253	180	11.1949	0.931272	180	17.3335	0.958415	180	13.9492	1.05231	180	7.18094	0.984883	180	7.48057	1.05796	180	11.0805	0.96334	180	7.17086	1.04827	180	11.0925	463	50.4383	0.996253	0.931272	0.958415	1.05231	0.984883	1.05796	0.96334	1.04827	-0.00541617	-0.102725	-0.0612777	0.0735533	-0.0219758	0.0812786	-0.0538825	0.0680085
P11021	78 kDa glucose-regulated protein OS=Homo sapiens GN=HSPA5 PE=1 SV=2 - [GRP78_HUMAN]	3711.81	48.78	7	24	27	168	0.974144	168	8.42166	1.0051	167	8.7868	1.02566	167	7.72619	1.01966	168	5.07305	1.00553	167	6.13823	1.01133	167	7.76365	0.977077	167	5.62015	1.00574	167	7.82604	654	72.2884	0.974144	1.0051	1.02566	1.01966	1.00553	1.01133	0.977077	1.00574	-0.0377937	0.00734525	0.03655	0.0280816	0.00795812	0.0162519	-0.0334555	0.00826369
P68371	Tubulin beta-4B chain OS=Homo sapiens GN=TUBB4B PE=1 SV=1 - [TBB4B_HUMAN]	3684.11	51.46	24	1	16	167	0.988357	150	11.4388	0.957919	150	13.3225	0.982338	150	10.3854	1.02995	150	7.1994	1.01331	150	8.27732	0.976816	150	12.7153	1.00215	150	7.81675	0.998274	150	10.5759	445	49.799	0.988357	0.957919	0.982338	1.02995	1.01331	0.976816	1.00215	0.998274	-0.0168953	-0.0620243	-0.0257079	0.0425784	0.0190799	-0.033841	0.00310414	-0.00249224
P13639	Elongation factor 2 OS=Homo sapiens GN=EEF2 PE=1 SV=4 - [EF2_HUMAN]	3572.34	38.93	7	30	31	175	0.980532	174	9.09443	1.00905	174	7.3849	1.03209	174	9.48839	1.02911	174	6.82677	0.987779	174	9.2611	1.01166	173	9.40069	0.947192	173	7.2022	1.01651	173	8.42825	858	95.277	0.980532	1.00905	1.03209	1.02911	0.987779	1.01166	0.947192	1.01651	-0.0283637	0.0129977	0.0455705	0.0413954	-0.0177392	0.0167298	-0.0782705	0.0236299
P08729	Keratin, type II cytoskeletal 7 OS=Homo sapiens GN=KRT7 PE=1 SV=5 - [K2C7_HUMAN]	3558.81	60.34	39	24	28	179	1.01132	179	11.2198	1.01864	179	9.28531	1.03713	178	10.4936	1.01922	179	7.79235	0.978992	179	10.1346	1.02974	179	9.81231	0.918351	179	10.0265	1.01679	178	8.14582	469	51.3543	1.01132	1.01864	1.03713	1.01922	0.978992	1.02974	0.918351	1.01679	0.016246	0.0266381	0.0525977	0.0274718	-0.0306311	0.042274	-0.122882	0.0240254
A8K486	Peptidyl-prolyl cis-trans isomerase OS=Homo sapiens PE=2 SV=1 - [A8K486_HUMAN]	3385.24	41.21	14	7	7	140	0.986914	140	13.1267	0.970318	140	7.25489	1.012	139	9.39863	1.01228	140	8.74927	1.0199	140	7.24671	1.02154	139	10.0526	1.00203	139	6.76891	0.993702	139	7.98776	165	18.0018	0.986914	0.970318	1.012	1.01228	1.0199	1.02154	1.00203	0.993702	-0.0190042	-0.0434708	0.0172092	0.0176142	0.028423	0.0307493	0.00292418	-0.00911423
A8MUB1	Tubulin alpha-4A chain OS=Homo sapiens GN=TUBA4A PE=2 SV=1 - [A8MUB1_HUMAN]	3364.6	43.19	14	1	15	171	0.963755	154	13.247	0.973252	154	13.3717	1.00338	154	8.45542	1.01566	154	7.2973	0.99387	154	9.59205	0.988286	154	13.0543	1.0091	154	6.87438	1.02126	154	11.1636	433	48.2976	0.963755	0.973252	1.00338	1.01566	0.99387	0.988286	1.0091	1.02126	-0.0532617	-0.0391144	0.00486314	0.0224179	-0.00887076	-0.0169988	0.0130717	0.0303436
P78371	T-complex protein 1 subunit beta OS=Homo sapiens GN=CCT2 PE=1 SV=4 - [TCPB_HUMAN]	3306.94	54.95	6	24	24	109	0.984752	109	10.8688	0.98527	109	7.56015	1.02223	109	8.88115	1.02453	109	8.4448	0.986293	109	6.97153	1.03304	109	8.60342	0.977353	109	6.18249	1.00293	109	7.05736	535	57.4521	0.984752	0.98527	1.02223	1.02453	0.986293	1.03304	0.977353	1.00293	-0.0221681	-0.0214095	0.0317237	0.0349573	-0.0199125	0.046897	-0.0330485	0.00422251
Q16577	Elongation factor 1-alpha OS=Homo sapiens GN=PTI-1 PE=2 SV=1 - [Q16577_HUMAN]	3303.19	36.93	4	1	12	164	0.956083	156	12.104	0.978876	156	8.7848	1.01893	156	11.2175	1.04431	156	8.48108	1.00395	156	8.629	1.02117	156	11.2309	0.946224	156	7.19403	1.0284	156	8.87481	398	42.7971	0.956083	0.978876	1.01893	1.04431	1.00395	1.02117	0.946224	1.0284	-0.0647924	-0.0308026	0.0270515	0.0625452	0.00568664	0.0302249	-0.0797461	0.0403992
Q9BVA1	Tubulin beta-2B chain OS=Homo sapiens GN=TUBB2B PE=1 SV=1 - [TBB2B_HUMAN]	3211.07	43.37	19	1	13	144	0.981154	124	9.92053	0.962292	124	11.9928	0.980669	124	9.87358	1.03633	124	6.27444	1.01617	124	8.38875	0.990579	124	11.7968	0.992578	124	7.99963	1.00208	124	10.9134	445	49.9209	0.981154	0.962292	0.980669	1.03633	1.01617	0.990579	0.992578	1.00208	-0.0274484	-0.0554528	-0.0281612	0.0514834	0.0231351	-0.0136564	-0.0107476	0.00299063
P62805	Histone H4 OS=Homo sapiens GN=HIST1H4A PE=1 SV=2 - [H4_HUMAN]	3119.36	55.34	3	8	8	157	0.96694	157	10.9598	0.982684	156	7.85756	1.01242	156	9.14839	1.02254	157	5.93556	1.00509	157	7.75681	1.01789	156	8.00716	1.01599	157	7.64776	1.00395	156	8.81576	103	11.3604	0.96694	0.982684	1.01242	1.02254	1.00509	1.01789	1.01599	1.00395	-0.0485024	-0.0252004	0.0178016	0.0321527	0.0073243	0.0255751	0.0228852	0.00569141
K7EM38	Actin, cytoplasmic 2, N-terminally processed (Fragment) OS=Homo sapiens GN=ACTG1 PE=4 SV=1 - [K7EM38_HUMAN]	3032.71	72.18	43	1	8	150	1.00434	149	15.0132	1.01139	149	13.4789	1.0287	149	10.3655	1.01999	149	7.85847	1.0335	149	9.90421	1.03457	149	15.8481	0.957304	149	7.06768	0.990967	149	13.0605	133	14.5132	1.00434	1.01139	1.0287	1.01999	1.0335	1.03457	0.957304	0.990967	0.00624132	0.016334	0.0408155	0.0285611	0.0475428	0.0490333	-0.0629504	-0.0130911
P00558	Phosphoglycerate kinase 1 OS=Homo sapiens GN=PGK1 PE=1 SV=3 - [PGK1_HUMAN]	2801.93	51.8	9	21	21	135	0.957037	135	11.5552	0.975275	135	12.3434	1.00067	135	9.9649	1.02017	135	7.87679	1.02363	135	9.41683	1.00838	135	10.1038	0.972764	135	8.90511	1.02292	135	11.0306	417	44.5861	0.957037	0.975275	1.00067	1.02017	1.02363	1.00838	0.972764	1.02292	-0.0633532	-0.0361186	0.000969565	0.0288149	0.0336912	0.0120375	-0.0398383	0.0327001
Q00610-2	Isoform 2 of Clathrin heavy chain 1 OS=Homo sapiens GN=CLTC - [CLH1_HUMAN]	2796.86	39.78	14	45	45	120	1.00503	119	10.3363	0.987439	119	8.25516	1.01264	119	7.88675	1.00538	119	6.68818	0.993568	119	8.06409	0.99369	119	10.9637	1.01235	119	6.01199	0.999821	119	8.59248	1639	187.771	1.00503	0.987439	1.01264	1.00538	0.993568	0.99369	1.01235	0.999821	0.00723222	-0.018237	0.0181203	0.00774517	-0.00930869	-0.00913261	0.0177127	-0.000258354
Q5CAQ5	Tumor rejection antigen (Gp96) 1 OS=Homo sapiens GN=TRA1 PE=2 SV=1 - [Q5CAQ5_HUMAN]	2768.47	41.77	12	32	33	152	0.958469	150	10.5853	1.00853	150	8.95529	1.01246	150	8.98327	1.01479	150	6.34171	1.02669	150	8.08503	1.00696	150	6.38156	0.978458	150	6.00016	1.01248	150	7.66338	802	92.2823	0.958469	1.00853	1.01246	1.01479	1.02669	1.00696	0.978458	1.01248	-0.0611957	0.0122596	0.0178652	0.0211852	0.0380035	0.0100042	-0.0314175	0.0178943
P07355	Annexin A2 OS=Homo sapiens GN=ANXA2 PE=1 SV=2 - [ANXA2_HUMAN]	2768.29	58.7	27	21	21	143	0.989904	143	13.7246	1.00351	143	9.64852	1.02563	142	9.18902	1.02209	143	7.47822	1.03064	143	9.94622	0.978696	143	14.8809	1.00704	143	7.38235	0.971215	142	10.1224	339	38.5798	0.989904	1.00351	1.02563	1.02209	1.03064	0.978696	1.00704	0.971215	-0.0146395	0.00506111	0.0365165	0.0315263	0.0435351	-0.031068	0.0101186	-0.0421378
Q15149-4	Isoform 4 of Plectin OS=Homo sapiens GN=PLEC - [PLEC_HUMAN]	2740.39	27.49	17	101	103	145	1.00799	144	10.8344	1.01821	144	7.08114	0.990563	144	8.51021	0.996059	144	6.24676	0.989097	144	5.55676	1.00124	144	7.9504	0.986398	144	6.3791	0.999029	144	5.67942	4547	515.884	1.00799	1.01821	0.990563	0.996059	0.989097	1.00124	0.986398	0.999029	0.0114799	0.0260322	-0.0136795	-0.0056965	-0.0158163	0.0017899	-0.0197587	-0.00140109
P06748-2	Isoform 2 of Nucleophosmin OS=Homo sapiens GN=NPM1 - [NPM_HUMAN]	2606.94	38.11	16	4	9	103	0.96018	93	16.3402	0.996549	93	10.6187	1.00221	93	7.98405	0.999746	93	7.53576	0.98875	93	7.15006	1.04026	93	12.2968	0.976692	93	6.04873	1.02263	93	8.63176	265	29.4462	0.96018	0.996549	1.00221	0.999746	0.98875	1.04026	0.976692	1.02263	-0.0586232	-0.00498712	0.00319043	-0.000365995	-0.0163216	0.0569492	-0.0340242	0.0322814
Q0QEN7	ATP synthase subunit beta (Fragment) OS=Homo sapiens GN=ATP5B PE=2 SV=1 - [Q0QEN7_HUMAN]	2573.95	62.92	8	20	20	103	0.98593	102	10.2974	0.997706	102	7.66837	0.991891	102	8.26516	1.0025	102	7.68333	1.00642	102	7.86581	0.979188	102	7.21912	1.02634	102	6.87158	0.98866	102	7.32132	445	48.083	0.98593	0.997706	0.991891	1.0025	1.00642	0.979188	1.02634	0.98866	-0.0204422	-0.00331384	-0.0117461	0.0035984	0.00923264	-0.0303426	0.0375153	-0.0164537
A9X7H1	Eukaryotic translation elongation factor 1 alpha (Fragment) OS=Homo sapiens PE=2 SV=1 - [A9X7H1_HUMAN]	2565.87	65.54	1	2	9	138	0.957025	131	10.3591	0.97738	131	10.2283	1.01328	131	10.3133	1.05185	131	8.28769	1.00272	131	9.38762	1.02373	131	14.4295	0.94881	131	7.3169	1.03534	131	9.96657	177	19.3659	0.957025	0.97738	1.01328	1.05185	1.00272	1.02373	0.94881	1.03534	-0.0633719	-0.0330086	0.0190294	0.0729273	0.00391562	0.0338341	-0.0758082	0.0501073
P49327	Fatty acid synthase OS=Homo sapiens GN=FASN PE=1 SV=3 - [FAS_HUMAN]	2530.55	23.93	2	44	44	115	1.00593	114	9.52375	1.01116	114	7.63599	0.99857	114	8.15124	0.996583	114	5.02327	0.998888	114	5.36984	1.00281	114	9.19961	1.00019	114	6.28117	0.9995	114	5.96521	2511	273.254	1.00593	1.01116	0.99857	0.996583	0.998888	1.00281	1.00019	0.9995	0.00853083	0.0160048	-0.00206442	-0.00493855	-0.00160457	0.0040433	0.000279621	-0.000721908
Q562R1	Beta-actin-like protein 2 OS=Homo sapiens GN=ACTBL2 PE=1 SV=2 - [ACTBL_HUMAN]	2505.95	21.81	4	2	7	143	0.943114	129	12.8431	0.984606	129	13.2414	0.971995	129	11.2068	1.03446	129	7.05773	1.01704	129	9.24041	1.06258	129	12.7927	0.971824	129	7.35628	1.00254	129	12.5642	376	41.976	0.943114	0.984606	0.971995	1.03446	1.01704	1.06258	0.971824	1.00254	-0.0844953	-0.0223821	-0.0409793	0.0488785	0.0243702	0.0875685	-0.0412334	0.00366041
P00338	L-lactate dehydrogenase A chain OS=Homo sapiens GN=LDHA PE=1 SV=2 - [LDHA_HUMAN]	2479.88	50	18	14	15	101	0.949919	93	10.9493	0.977664	93	12.6287	0.979335	93	10.6426	1.03571	93	9.07032	1.03128	93	11.8835	1.01672	93	12.7513	0.955739	93	7.11146	1.00249	93	9.2046	332	36.6654	0.949919	0.977664	0.979335	1.03571	1.03128	1.01672	0.955739	1.00249	-0.0741235	-0.0325901	-0.030126	0.0506166	0.0444341	0.0239201	-0.065311	0.00358787
Q9BV28	TUBB3 protein (Fragment) OS=Homo sapiens GN=TUBB3 PE=2 SV=2 - [Q9BV28_HUMAN]	2467.44	46.8	12	3	14	103	0.995302	100	9.50719	0.983329	100	9.20146	0.989504	100	9.57136	1.02995	100	5.87197	1.02365	100	7.29529	0.993066	100	11.4179	1.00332	100	6.43497	0.985555	100	9.08479	406	45.593	0.995302	0.983329	0.989504	1.02995	1.02365	0.993066	1.00332	0.985555	-0.00679311	-0.0242535	-0.0152226	0.0425784	0.0337265	-0.0100387	0.00478866	-0.0209911
P62258	14-3-3 protein epsilon OS=Homo sapiens GN=YWHAE PE=1 SV=1 - [1433E_HUMAN]	2447.81	67.45	13	13	16	100	0.93253	100	9.3907	0.986931	100	10.0349	0.997101	100	9.29773	1.03719	100	5.83005	1.00851	100	6.50654	1.01892	100	9.74783	0.996001	100	5.61867	1.02261	100	7.71089	255	29.1554	0.93253	0.986931	0.997101	1.03719	1.00851	1.01892	0.996001	1.02261	-0.100779	-0.0189791	-0.00418852	0.0526787	0.0122245	0.0270461	-0.00578152	0.0322527
P06744	Glucose-6-phosphate isomerase OS=Homo sapiens GN=GPI PE=1 SV=4 - [G6PI_HUMAN]	2358.78	47.13	12	20	20	107	0.979723	107	12.7338	0.947244	107	12.0685	1.02128	107	9.34446	1.03317	107	7.36071	1.00975	107	8.15501	1.02999	107	8.75469	0.97613	107	6.53031	1.02448	107	7.88441	558	63.1072	0.979723	0.947244	1.02128	1.03317	1.00975	1.02999	0.97613	1.02448	-0.0295538	-0.0781925	0.0303717	0.0470713	0.0139953	0.0426276	-0.0348544	0.0348894
P63104	14-3-3 protein zeta/delta OS=Homo sapiens GN=YWHAZ PE=1 SV=1 - [1433Z_HUMAN]	2358.33	53.47	15	7	10	100	0.962191	100	11.2767	0.958966	100	10.161	1.01472	100	10.8212	1.03797	100	7.58791	1.00003	100	7.47303	1.04765	100	9.08901	0.978816	100	5.33798	0.990853	100	10.2229	245	27.7277	0.962191	0.958966	1.01472	1.03797	1.00003	1.04765	0.978816	0.990853	-0.0556043	-0.0604484	0.0210785	0.0537703	5.00674e-05	0.0671567	-0.0308905	-0.0132575
P22626	Heterogeneous nuclear ribonucleoproteins A2/B1 OS=Homo sapiens GN=HNRNPA2B1 PE=1 SV=2 - [ROA2_HUMAN]	2358.15	54.67	3	13	16	117	1.00496	100	11.6048	0.987789	100	8.94303	1.00051	100	9.59853	1.00173	100	7.94868	1.02805	100	9.32353	0.995098	100	9.53781	1.00606	100	7.68354	0.971819	100	6.84892	353	37.4067	1.00496	0.987789	1.00051	1.00173	1.02805	0.995098	1.00606	0.971819	0.00714179	-0.0177247	0.000736891	0.00249052	0.0399097	-0.00708986	0.00871001	-0.0412399
A8K3B0	cDNA FLJ77877, highly similar to Human ENO2 neuron specific (gamma) enolase OS=Homo sapiens PE=2 SV=1 - [A8K3B0_HUMAN]	2344.62	24.42	17	5	7	78	1.1122	68	14.0646	1.00395	68	8.46527	1.01659	68	12.089	1.01938	68	10.7083	1.0029	68	8.64284	0.955553	68	13.4586	0.981645	68	11.1709	0.964948	68	10.3507	434	47.2831	1.1122	1.00395	1.01659	1.01938	1.0029	0.955553	0.981645	0.964948	0.15342	0.0056924	0.0237385	0.027691	0.00417609	-0.0655919	-0.0267262	-0.0514767
Q08211	ATP-dependent RNA helicase A OS=Homo sapiens GN=DHX9 PE=1 SV=4 - [DHX9_HUMAN]	2283.92	30.24	5	30	30	97	0.970301	97	11.3329	0.974212	97	11.3715	0.962369	97	10.3685	1.02177	97	7.14115	1.01176	97	9.45603	1.00143	97	12.1335	1.01445	97	6.39713	0.985698	97	7.53107	1270	140.869	0.970301	0.974212	0.962369	1.02177	1.01176	1.00143	1.01445	0.985698	-0.0434951	-0.0376923	-0.0553378	0.0310722	0.0168645	0.0020608	0.0206911	-0.0207824
P07195	L-lactate dehydrogenase B chain OS=Homo sapiens GN=LDHB PE=1 SV=2 - [LDHB_HUMAN]	2283.15	38.32	4	12	13	91	0.925474	88	10.9877	0.974848	88	11.3861	1.02161	88	8.88434	1.03337	88	6.59445	1.02748	88	9.31162	1.05429	88	9.11014	0.986239	88	5.2925	0.999392	88	9.7147	334	36.6151	0.925474	0.974848	1.02161	1.03337	1.02748	1.05429	0.986239	0.999392	-0.111736	-0.0367504	0.030849	0.0473578	0.0391098	0.0762714	-0.0199906	-0.000877918
P15311	Ezrin OS=Homo sapiens GN=EZR PE=1 SV=4 - [EZRI_HUMAN]	2271.04	41.47	19	18	25	115	0.959108	115	10.2093	0.980878	115	10.1245	1.01909	115	8.41492	1.02521	115	7.43398	0.995209	115	6.44727	1.03663	115	9.38761	0.990194	115	5.4659	1.00122	115	8.59011	586	69.3697	0.959108	0.980878	1.01909	1.02521	0.995209	1.03663	0.990194	1.00122	-0.0602342	-0.0278548	0.0272747	0.0359238	-0.0069292	0.0518997	-0.0142165	0.00176285
P07737	Profilin-1 OS=Homo sapiens GN=PFN1 PE=1 SV=2 - [PROF1_HUMAN]	2255.84	62.86	3	7	7	106	0.968946	106	9.69211	0.976443	106	8.54634	1.00927	106	7.90548	1.02108	106	6.94217	1.00243	106	6.74233	1.03634	106	7.43906	0.978053	106	7.2666	1.02405	106	7.79883	140	15.0446	0.968946	0.976443	1.00927	1.02108	1.00243	1.03634	0.978053	1.02405	-0.0455125	-0.0343917	0.0133165	0.0300996	0.00349487	0.0515002	-0.0320152	0.0342929
P12814	Alpha-actinin-1 OS=Homo sapiens GN=ACTN1 PE=1 SV=2 - [ACTN1_HUMAN]	2189.34	34.42	35	15	27	91	0.981986	91	9.73632	0.97725	91	8.44971	1.01601	91	7.25737	1.02976	91	6.32779	0.997458	91	5.56846	1.02306	91	8.85632	0.999586	91	6.70361	1.01204	91	6.06646	892	102.993	0.981986	0.97725	1.01601	1.02976	0.997458	1.02306	0.999586	1.01204	-0.0262261	-0.0332006	0.0229212	0.0423119	-0.00367134	0.0328945	-0.000596806	0.0172709
P13010	X-ray repair cross-complementing protein 5 OS=Homo sapiens GN=XRCC5 PE=1 SV=3 - [XRCC5_HUMAN]	2186.9	41.8	4	20	20	97	0.932429	96	10.065	1.01062	97	9.31288	1.04736	97	8.37227	1.03203	97	7.78169	1.00408	97	9.19677	0.993958	96	9.77721	0.995568	97	7.26961	0.985212	97	8.62608	732	82.6523	0.932429	1.01062	1.04736	1.03203	1.00408	0.993958	0.995568	0.985212	-0.100934	0.0152444	0.06676	0.045491	0.00587714	-0.00874316	-0.00640818	-0.0214945
P53396-2	Isoform 2 of ATP-citrate synthase OS=Homo sapiens GN=ACLY - [ACLY_HUMAN]	2169.44	35.11	7	32	32	101	0.997218	101	10.1358	1.00788	101	6.00049	1.02865	101	6.35461	1.01333	101	5.56768	0.990907	101	6.13461	1.00668	101	8.49722	0.980154	101	6.65847	1.0101	101	7.91979	1091	119.695	0.997218	1.00788	1.02865	1.01333	0.990907	1.00668	0.980154	1.0101	-0.00401892	0.0113253	0.0407513	0.0190976	-0.0131786	0.00961099	-0.0289197	0.0145024
P60174-1	Isoform 2 of Triosephosphate isomerase OS=Homo sapiens GN=TPI1 - [TPIS_HUMAN]	2156.76	57.03	6	12	12	93	0.912148	93	12.487	0.979268	93	11.0949	1.01327	93	11.8723	1.04022	93	7.66053	1.02927	93	7.86646	1.0218	93	8.35662	0.961355	93	5.61588	1.00609	93	9.38011	249	26.6527	0.912148	0.979268	1.01327	1.04022	1.02927	1.0218	0.961355	1.00609	-0.13266	-0.0302249	0.0190144	0.0568892	0.0416178	0.031119	-0.0568588	0.00875601
P12956	X-ray repair cross-complementing protein 6 OS=Homo sapiens GN=XRCC6 PE=1 SV=2 - [XRCC6_HUMAN]	2137.86	48.93	9	25	25	101	0.943913	101	7.87167	0.990052	101	7.41694	1.00678	101	7.84044	1.01966	101	5.88698	1.00886	101	7.16619	1.02239	101	6.10646	1.00339	101	6.92246	1.01258	101	6.87977	609	69.7991	0.943913	0.990052	1.00678	1.01966	1.00886	1.02239	1.00339	1.01258	-0.0832737	-0.0144244	0.00974963	0.0280874	0.0127232	0.0319525	0.0048842	0.0180408
H6VRG2	Keratin 1 OS=Homo sapiens GN=KRT1 PE=3 SV=1 - [H6VRG2_HUMAN]	2123.42	24.84	13	10	14	92	1.02615	21	15.9556	1.01326	21	5.22628	1.03946	21	8.18137	0.866033	21	13.7758	1.14667	21	5.53337	1.18349	21	13.628	0.84806	21	9.13902	0.960714	21	6.61507	644	66.026	1.02615	1.01326	1.03946	0.866033	1.14667	1.18349	0.84806	0.960714	0.0372455	0.0190067	0.0558305	-0.207506	0.19745	0.243053	-0.237762	-0.0578213
G5E9B2	Chaperonin containing TCP1, subunit 8 (Theta), isoform CRA_a OS=Homo sapiens GN=CCT8 PE=3 SV=1 - [G5E9B2_HUMAN]	2108.57	49.18	8	25	25	92	0.9707	91	9.44883	1.02864	91	7.73946	1.01107	91	9.49321	1.0011	91	5.94725	1.00591	91	5.36496	1.01536	91	6.65606	0.967626	91	5.90244	0.994129	91	8.33601	547	59.4404	0.9707	1.02864	1.01107	1.0011	1.00591	1.01536	0.967626	0.994129	-0.042902	0.0407429	0.0158844	0.00158716	0.00849628	0.0219893	-0.0474791	-0.00849562
P18206-2	Isoform 1 of Vinculin OS=Homo sapiens GN=VCL - [VINC_HUMAN]	2105.54	45.4	8	38	38	88	0.991928	88	9.41703	0.98038	88	5.95143	1.01806	88	7.92124	1.00471	88	6.44863	1.0015	88	7.50123	1.01746	88	6.04087	0.992673	88	6.42262	1.00801	88	6.88162	1066	116.649	0.991928	0.98038	1.01806	1.00471	1.0015	1.01746	0.992673	1.00801	-0.0116932	-0.0285869	0.0258159	0.00678593	0.00216848	0.024976	-0.0106093	0.0115121
P19338	Nucleolin OS=Homo sapiens GN=NCL PE=1 SV=3 - [NUCL_HUMAN]	2103.25	37.75	10	28	28	123	0.956762	123	9.20629	1.01389	123	7.06569	1.02277	123	9.46033	1.02393	123	4.96419	1.01116	123	5.67494	1.02002	123	7.77986	0.982024	123	6.04343	0.999845	122	7.03399	710	76.5684	0.956762	1.01389	1.02277	1.02393	1.01116	1.02002	0.982024	0.999845	-0.0637677	0.019906	0.0324764	0.034119	0.0160078	0.0285965	-0.0261698	-0.000223548
F5H265	Polyubiquitin-C (Fragment) OS=Homo sapiens GN=UBC PE=4 SV=1 - [F5H265_HUMAN]	2100.46	57.72	37	4	4	117	0.987086	114	10.6546	1.03676	115	14.9674	0.964992	111	13.3723	1.04324	113	8.48952	0.968493	115	10.935	0.994884	113	15.1384	1.01911	112	7.608	0.975581	112	12.0177	149	16.8311	0.987086	1.03676	0.964992	1.04324	0.968493	0.994884	1.01911	0.975581	-0.0187526	0.0520853	-0.0514117	0.0610734	-0.0461862	-0.00740035	0.027307	-0.035667
Q9BYX7	Putative beta-actin-like protein 3 OS=Homo sapiens GN=POTEKP PE=5 SV=1 - [ACTBM_HUMAN]	2092.14	15.73	29	2	5	94	1.04669	94	17.8093	1.03815	94	19.8168	1.04009	94	12.4768	0.988711	94	9.52223	1.06834	94	18.2499	0.930086	94	46.5296	0.980585	94	7.56948	0.931582	94	22.5643	375	41.9888	1.04669	1.03815	1.04009	0.988711	1.06834	0.930086	0.980585	0.931582	0.0658311	0.0540141	0.0567056	-0.0163796	0.0953664	-0.104564	-0.0282853	-0.102245
G3V1A4	Cofilin 1 (Non-muscle), isoform CRA_a OS=Homo sapiens GN=CFL1 PE=4 SV=1 - [G3V1A4_HUMAN]	2070.64	57.05	8	5	9	112	0.96475	112	8.8427	0.998585	112	6.5234	1.02012	112	6.84348	1.02301	112	5.74747	1.00691	112	6.41555	1.01601	112	8.3232	0.978505	112	5.86996	1.02348	112	6.49232	149	16.8008	0.96475	0.998585	1.02012	1.02301	1.00691	1.01601	0.978505	1.02348	-0.0517724	-0.00204223	0.028742	0.0328219	0.00993949	0.022911	-0.0313493	0.0334895
P04350	Tubulin beta-4A chain OS=Homo sapiens GN=TUBB4A PE=1 SV=2 - [TBB4A_HUMAN]	2019.87	47.97	7	1	14	110	1.02822	94	14.2366	0.962403	94	12.5969	0.985252	94	9.09611	1.02149	94	7.37654	1.01617	94	7.06791	0.961518	94	10.2468	1.00215	94	7.93977	1.01851	94	9.51553	444	49.5539	1.02822	0.962403	0.985252	1.02149	1.01617	0.961518	1.00215	1.01851	0.0401435	-0.0552865	-0.0214351	0.0306779	0.0231351	-0.0566138	0.00310414	0.0264566
A8K9J7	Histone H2B OS=Homo sapiens PE=2 SV=1 - [A8K9J7_HUMAN]	2007.5	53.17	13	4	8	130	0.953803	107	13.573	0.945332	107	10.558	0.989773	107	10.1363	0.998116	107	9.82284	1.05988	107	8.98597	1.00882	107	13.6661	1.00097	107	9.66565	0.995842	107	11.7137	126	13.9876	0.953803	0.945332	0.989773	0.998116	1.05988	1.00882	1.00097	0.995842	-0.0682365	-0.0811065	-0.0148301	-0.00272118	0.0839001	0.0126688	0.00139781	-0.00601162
B3KQT9	cDNA PSEC0175 fis, clone OVARC1000169, highly similar to Protein disulfide-isomerase A3 (EC 5.3.4.1) OS=Homo sapiens PE=2 SV=1 - [B3KQT9_HUMAN]	1917.11	53.96	6	17	21	89	0.967985	87	10.4632	0.994462	87	7.48392	0.998725	87	7.24526	1.01808	87	6.12237	1.01349	87	7.32979	0.989939	87	7.80309	1.0131	87	6.92044	1.00441	87	6.7031	480	54.0685	0.967985	0.994462	0.998725	1.01808	1.01349	0.989939	1.0131	1.00441	-0.0469433	-0.00801242	-0.00184027	0.0258475	0.0193304	-0.0145881	0.0187714	0.00635113
P05141	ADP/ATP translocase 2 OS=Homo sapiens GN=SLC25A5 PE=1 SV=7 - [ADT2_HUMAN]	1877.91	34.23	6	2	11	97	0.959116	94	11.6639	0.996833	94	16.926	1.01421	94	8.60561	1.00937	94	6.91306	1.01588	94	10.0927	1.02461	94	12.0229	0.999667	94	7.12833	1.01134	94	10.8595	298	32.8312	0.959116	0.996833	1.01421	1.00937	1.01588	1.02461	0.999667	1.01134	-0.0602229	-0.00457591	0.0203495	0.0134621	0.0227278	0.0350734	-0.000480113	0.0162691
P78527	DNA-dependent protein kinase catalytic subunit OS=Homo sapiens GN=PRKDC PE=1 SV=3 - [PRKDC_HUMAN]	1859.66	17.18	6	58	58	100	1.00819	100	10.9913	0.984848	100	8.21985	0.99458	100	8.69476	0.999885	100	5.9321	0.990924	100	6.44598	1.00297	100	5.60017	1.01587	100	6.22159	1.00485	100	6.14332	4128	468.788	1.00819	0.984848	0.99458	0.999885	0.990924	1.00297	1.01587	1.00485	0.0117606	-0.0220271	-0.00784001	-0.000165229	-0.0131533	0.00427427	0.0227146	0.00698252
B4DPJ8	T-complex protein 1 subunit zeta OS=Homo sapiens GN=CCT6A PE=2 SV=1 - [B4DPJ8_HUMAN]	1859.05	44.2	11	17	17	77	0.964541	74	6.26038	1.01412	74	7.46334	1.02848	74	8.22653	1.01927	74	4.5025	1.01459	74	6.44114	1.01579	74	9.79866	0.969161	74	6.56424	0.997671	74	8.78021	500	54.8328	0.964541	1.01412	1.02848	1.01927	1.01459	1.01579	0.969161	0.997671	-0.0520858	0.0202257	0.0405177	0.0275404	0.0208979	0.0226037	-0.0451917	-0.00336455
P35232	Prohibitin OS=Homo sapiens GN=PHB PE=1 SV=1 - [PHB_HUMAN]	1821.52	68.75	11	16	16	65	0.995717	65	9.64478	1.00405	65	8.15022	1.03516	65	6.11602	1.00587	65	5.59324	0.985683	65	5.6825	0.9795	65	10.6179	0.998526	65	5.39345	0.997024	65	6.63129	272	29.7859	0.995717	1.00405	1.03516	1.00587	0.985683	0.9795	0.998526	0.997024	-0.00619262	0.0058363	0.0498477	0.00844306	-0.0208043	-0.0298833	-0.00212797	-0.00430032
Q8N257	Histone H2B type 3-B OS=Homo sapiens GN=HIST3H2BB PE=1 SV=3 - [H2B3B_HUMAN]	1798.04	52.38	1	3	7	114	0.964731	91	13.8149	0.947433	91	10.2263	0.985764	91	9.92474	0.986663	91	9.98698	1.06159	91	8.5597	1.00195	91	11.2022	1.00071	91	8.97659	1.00066	91	10.8605	126	13.8995	0.964731	0.947433	0.985764	0.986663	1.06159	1.00195	1.00071	1.00066	-0.0518015	-0.0779046	-0.0206857	-0.0193704	0.0862258	0.00280992	0.00101834	0.000951722
P61978-3	Isoform 3 of Heterogeneous nuclear ribonucleoprotein K OS=Homo sapiens GN=HNRNPK - [HNRPK_HUMAN]	1776.99	45	10	16	16	84	0.969183	84	10.7273	0.968717	84	7.4284	0.988727	84	9.24873	0.999499	84	6.74419	1.01119	84	8.16025	1.01684	84	9.66865	0.994103	84	5.37057	1.01579	84	9.6567	440	48.5322	0.969183	0.968717	0.988727	0.999499	1.01119	1.01684	0.994103	1.01579	-0.0451586	-0.0458533	-0.0163556	-0.00072307	0.0160541	0.0240995	-0.00853244	0.0225969
B7Z4V2	cDNA FLJ51907, highly similar to Stress-70 protein, mitochondrial OS=Homo sapiens PE=2 SV=1 - [B7Z4V2_HUMAN]	1766.48	46.32	11	26	27	70	0.990092	70	10.2675	1.03091	70	5.68316	1.0255	70	8.45851	1.0179	70	4.77049	1.00643	70	4.9005	0.97976	70	8.47996	1.00147	70	7.0529	0.964487	70	6.9723	665	72.3561	0.990092	1.03091	1.0255	1.0179	1.00643	0.97976	1.00147	0.964487	-0.014365	0.0439155	0.036331	0.0255983	0.0092535	-0.0295002	0.00212544	-0.0521666
P25705	ATP synthase subunit alpha, mitochondrial OS=Homo sapiens GN=ATP5A1 PE=1 SV=1 - [ATPA_HUMAN]	1726.88	50.09	13	22	22	72	0.993202	72	10.3926	1.00719	71	9.79727	0.998124	71	8.8016	0.99738	72	5.75267	0.985144	71	6.61749	0.990366	70	9.88559	1.0315	72	5.90255	0.970063	71	7.38067	553	59.7136	0.993202	1.00719	0.998124	0.99738	0.985144	0.990366	1.0315	0.970063	-0.00984026	0.0103329	-0.0027097	-0.00378466	-0.0215932	-0.0139666	0.0447486	-0.0438499
Q02790	Peptidyl-prolyl cis-trans isomerase FKBP4 OS=Homo sapiens GN=FKBP4 PE=1 SV=3 - [FKBP4_HUMAN]	1725.97	51.63	5	23	23	80	0.971767	80	10.3274	1.02034	80	8.54867	1.01703	80	8.04541	1.00351	80	6.65452	0.992882	80	5.30716	1.01061	80	10.1894	0.995896	80	7.10707	1.00057	80	7.98013	459	51.7721	0.971767	1.02034	1.01703	1.00351	0.992882	1.01061	0.995896	1.00057	-0.0413178	0.029048	0.0243679	0.00505182	-0.0103054	0.0152214	-0.00593312	0.000828749
Q9Y490	Talin-1 OS=Homo sapiens GN=TLN1 PE=1 SV=3 - [TLN1_HUMAN]	1700.15	22.71	4	39	41	66	1.0016	66	10.6571	1.01583	66	8.444	0.98469	66	8.54377	0.996352	66	7.00115	1.00944	66	5.89521	0.998033	66	6.22996	0.989211	66	7.34343	1.00734	66	6.88566	2541	269.599	1.0016	1.01583	0.98469	0.996352	1.00944	0.998033	0.989211	1.00734	0.00230982	0.0226648	-0.0222583	-0.00527219	0.0135589	-0.00284044	-0.01565	0.010547
B7Z532	cDNA FLJ51028, highly similar to 60 kDa heat shock protein, mitochondrial OS=Homo sapiens PE=2 SV=1 - [B7Z532_HUMAN]	1677.97	68.16	4	1	12	80	0.946087	80	12.6564	0.997702	80	10.6959	1.01876	80	12.4373	1.03608	80	7.52839	0.993629	80	8.81683	1.04426	80	11.4485	0.966521	80	6.87535	1.02222	80	7.76532	245	26.6692	0.946087	0.997702	1.01876	1.03608	0.993629	1.04426	0.966521	1.02222	-0.0799547	-0.00331845	0.0268156	0.0511397	-0.00922027	0.0624847	-0.049127	0.0317096
Q14204	Cytoplasmic dynein 1 heavy chain 1 OS=Homo sapiens GN=DYNC1H1 PE=1 SV=5 - [DYHC1_HUMAN]	1654.74	14.21	5	51	51	78	1.00263	78	10.8258	0.996933	78	5.78123	0.999997	78	7.635	0.99838	78	6.02877	0.994815	78	4.79275	1.01641	78	9.28627	1.01631	78	5.26201	1.00804	78	6.82391	4646	532.072	1.00263	0.996933	0.999997	0.99838	0.994815	1.01641	1.01631	1.00804	0.00379236	-0.00443162	-4.4787e-06	-0.00233885	-0.00750048	0.0234796	0.0233357	0.0115564
Q6KB66-2	Isoform 2 of Keratin, type II cytoskeletal 80 OS=Homo sapiens GN=KRT80 - [K2C80_HUMAN]	1650.19	10.19	4	2	4	75	1.07542	73	13.3381	1.02346	73	8.77866	1.02059	72	9.87564	0.995423	73	9.58622	0.910997	73	12.22	1.02649	73	9.89789	0.961644	73	8.31896	0.980089	72	11.1418	422	47.212	1.07542	1.02346	1.02059	0.995423	0.910997	1.02649	0.961644	0.980089	0.1049	0.0334499	0.0293981	-0.00661819	-0.134481	0.037717	-0.0564259	-0.0290159
Q16777	Histone H2A type 2-C OS=Homo sapiens GN=HIST2H2AC PE=1 SV=4 - [H2A2C_HUMAN]	1620.36	55.04	16	2	5	117	1.01811	117	9.85523	0.90163	117	11.2557	0.974255	117	9.9965	1.01215	117	7.75025	1.05985	117	7.12736	1.01739	116	9.25779	1.00546	117	7.39848	0.996768	116	7.76404	129	13.9798	1.01811	0.90163	0.974255	1.01215	1.05985	1.01739	1.00546	0.996768	0.0258923	-0.149392	-0.0376288	0.0174263	0.0838617	0.0248776	0.00785174	-0.00467099
P55072	Transitional endoplasmic reticulum ATPase OS=Homo sapiens GN=VCP PE=1 SV=4 - [TERA_HUMAN]	1617.87	32.26	14	22	22	75	0.9848	74	7.89777	1.00448	74	7.87853	1.00879	74	7.70499	1.01924	74	6.10211	1.00055	74	6.08368	0.981225	74	8.27545	0.984395	74	6.68444	1.00043	74	8.05854	806	89.2657	0.9848	1.00448	1.00879	1.01924	1.00055	0.981225	0.984395	1.00043	-0.0220967	0.00644563	0.0126262	0.0274958	0.000794852	-0.0273441	-0.0226914	0.000618298
P26641	Elongation factor 1-gamma OS=Homo sapiens GN=EEF1G PE=1 SV=3 - [EF1G_HUMAN]	1612.3	39.59	7	17	17	89	0.993371	89	12.4047	0.991299	89	12.3117	1.03767	89	7.7792	1.02265	89	6.60895	0.984906	89	9.18162	1.00996	89	11.5556	0.962227	89	7.07565	1.01928	89	8.13457	437	50.0871	0.993371	0.991299	1.03767	1.02265	0.984906	1.00996	0.962227	1.01928	-0.00959483	-0.0126073	0.0533536	0.0323097	-0.0219423	0.0142984	-0.055551	0.0275537
Q9BU08	Putative uncharacterized protein (Fragment) OS=Homo sapiens PE=2 SV=1 - [Q9BU08_HUMAN]	1609.99	50.46	18	22	22	83	0.987087	81	9.83562	1.00021	81	8.72752	1.02081	80	7.97797	1.01619	81	5.80864	0.990856	81	6.95198	1.02775	81	8.58071	0.963723	80	5.76395	1.00568	80	8.28277	539	59.4307	0.987087	1.00021	1.02081	1.01619	0.990856	1.02775	0.963723	1.00568	-0.0187508	0.000296954	0.0297172	0.0231669	-0.013252	0.0394881	-0.05331	0.00817107
Q0QF37	Malate dehydrogenase (Fragment) OS=Homo sapiens GN=MDH2 PE=2 SV=1 - [Q0QF37_HUMAN]	1606.11	46.56	8	11	11	53	0.98521	53	11.9753	1.00508	53	13.2814	0.983153	53	11.1021	1.00523	53	5.77518	0.999232	53	5.70965	0.996756	53	7.65176	1.0226	53	8.41116	0.969707	53	10.1559	305	31.9488	0.98521	1.00508	0.983153	1.00523	0.999232	0.996756	1.0226	0.969707	-0.0214964	0.0073059	-0.024512	0.00752682	-0.00110831	-0.00468752	0.032236	-0.0443793
P52272-2	Isoform 2 of Heterogeneous nuclear ribonucleoprotein M OS=Homo sapiens GN=HNRNPM - [HNRPM_HUMAN]	1605.6	48.63	7	26	26	77	0.991149	77	6.68558	1.00939	77	6.76856	1.00468	77	7.94159	0.997591	77	5.21815	0.997931	77	6.05064	0.994357	77	7.01602	1.01214	77	5.35664	0.998266	77	5.76594	691	73.5724	0.991149	1.00939	1.00468	0.997591	0.997931	0.994357	1.01214	0.998266	-0.0128262	0.013481	0.00673413	-0.00347938	-0.00298831	-0.00816365	0.0174047	-0.00250367
P27824	Calnexin OS=Homo sapiens GN=CANX PE=1 SV=2 - [CALX_HUMAN]	1603.69	25.84	15	16	16	78	0.94083	78	8.86808	1.01208	78	10.6158	0.975813	78	10.9675	0.998191	78	5.23994	1.01082	78	7.0185	1.00674	78	7.97893	0.993425	78	6.7709	1.01376	78	8.50994	592	67.5259	0.94083	1.01208	0.975813	0.998191	1.01082	1.00674	0.993425	1.01376	-0.0879934	0.0173165	-0.0353238	-0.00261256	0.0155217	0.00969663	-0.00951732	0.0197145
P30041	Peroxiredoxin-6 OS=Homo sapiens GN=PRDX6 PE=1 SV=3 - [PRDX6_HUMAN]	1598.67	67.86	3	14	14	89	0.955972	88	12.0857	0.968777	88	9.37074	1.0227	87	8.84177	1.02745	89	9.377	0.991517	89	5.92732	1.02928	88	10.8802	0.998682	88	6.39115	1.01552	89	7.82993	224	25.0192	0.955972	0.968777	1.0227	1.02745	0.991517	1.02928	0.998682	1.01552	-0.06496	-0.045763	0.0323813	0.0390664	-0.0122908	0.0416419	-0.00190266	0.0222217
O75369-6	Isoform 6 of Filamin-B OS=Homo sapiens GN=FLNB - [FLNB_HUMAN]	1594.98	18.68	12	30	36	70	0.984348	70	10.0262	0.982648	70	10.4436	1.01494	70	6.48537	1.02598	70	5.44336	1.01373	70	6.24838	1.01131	70	8.64755	0.981533	70	7.19613	1.00264	70	6.37917	2537	271.244	0.984348	0.982648	1.01494	1.02598	1.01373	1.01131	0.981533	1.00264	-0.0227597	-0.0252529	0.0213947	0.0370086	0.0196683	0.0162226	-0.0268911	0.00379928
P04792	Heat shock protein beta-1 OS=Homo sapiens GN=HSPB1 PE=1 SV=2 - [HSPB1_HUMAN]	1584.23	79.51	4	12	12	64	0.99386	64	12.5044	1.01146	64	9.73639	0.977562	64	12.2259	1.03276	64	8.13089	1.04237	64	7.67117	0.972848	64	10.3596	0.984289	64	8.44154	0.981213	64	8.5057	205	22.7685	0.99386	1.01146	0.977562	1.03276	1.04237	0.972848	0.984289	0.981213	-0.00888544	0.016441	-0.0327397	0.0465027	0.0598741	-0.0397132	-0.0228462	-0.0273619
P50454	Serpin H1 OS=Homo sapiens GN=SERPINH1 PE=1 SV=2 - [SERPH_HUMAN]	1579.2	52.39	16	19	19	75	0.978319	75	11.808	0.98141	75	8.57428	1.00326	75	9.34814	1.00598	75	7.62526	0.999087	75	9.19971	0.999185	75	11.6355	0.991607	75	5.94409	1.02323	75	8.49788	418	46.4112	0.978319	0.98141	1.00326	1.00598	0.999087	0.999185	0.991607	1.02323	-0.0316224	-0.0270723	0.00469549	0.00859472	-0.00131792	-0.00117655	-0.0121599	0.0331256
P16104	Histone H2A.x OS=Homo sapiens GN=H2AFX PE=1 SV=2 - [H2AX_HUMAN]	1543.32	37.76	5	1	5	109	1.02337	109	10.0734	0.901006	109	11.5953	0.985595	109	9.70203	1.01012	109	8.17034	1.04252	109	7.91594	1.01091	108	8.06595	1.01174	109	7.83563	1.01899	108	7.97629	143	15.1354	1.02337	0.901006	0.985595	1.01012	1.04252	1.01091	1.01174	1.01899	0.0333238	-0.150391	-0.0209329	0.0145257	0.0600819	0.015657	0.0168343	0.0271402
P02545	Prelamin-A/C OS=Homo sapiens GN=LMNA PE=1 SV=1 - [LMNA_HUMAN]	1539.31	44.73	17	24	25	70	0.993379	70	10.054	1.00031	70	7.17656	0.983994	70	7.96691	1.00181	70	5.61546	1.00988	70	7.51633	0.989084	70	8.31098	1.0424	70	6.88236	0.972648	70	7.56594	664	74.0947	0.993379	1.00031	0.983994	1.00181	1.00988	0.989084	1.0424	0.972648	-0.00958381	0.000444069	-0.0232788	0.00261303	0.01418	-0.0158345	0.0599101	-0.0400105
A4QPB0	IQ motif containing GTPase activating protein 1 OS=Homo sapiens GN=IQGAP1 PE=2 SV=1 - [A4QPB0_HUMAN]	1511.52	31.74	19	39	42	78	0.963882	76	10.9065	1.00842	76	5.80173	1.01316	75	7.17141	1.00242	76	5.33611	1.00245	76	5.22212	1.00602	76	8.09094	0.999356	76	6.01708	1.0016	76	6.6004	1657	189.162	0.963882	1.00842	1.01316	1.00242	1.00245	1.00602	0.999356	1.0016	-0.0530711	0.0120967	0.0188584	0.00348675	0.00352931	0.00865985	-0.000929719	0.00230851
Q9BUF5	Tubulin beta-6 chain OS=Homo sapiens GN=TUBB6 PE=1 SV=1 - [TBB6_HUMAN]	1480.44	46.64	15	7	14	71	0.999899	66	9.68319	0.973479	66	8.87526	0.985252	66	7.30441	1.02888	66	6.24418	1.01927	66	5.85186	0.970627	66	8.94246	1.00584	66	7.26092	1.01108	66	8.06617	446	49.825	0.999899	0.973479	0.985252	1.02888	1.01927	0.970627	1.00584	1.01108	-0.000145368	-0.0387787	-0.0214351	0.0410757	0.027531	-0.0430114	0.00839664	0.0159035
B4E022	Transketolase OS=Homo sapiens GN=TKT PE=2 SV=1 - [B4E022_HUMAN]	1434.76	35.42	10	14	14	57	0.974967	57	10.2046	1.0226	57	9.56805	1.04012	56	8.56324	1.01557	57	6.40564	1.00171	57	8.17882	0.963655	57	8.87098	1.0041	57	7.83091	0.985609	56	9.92466	576	62.8393	0.974967	1.0226	1.04012	1.01557	1.00171	0.963655	1.0041	0.985609	-0.0365749	0.0322468	0.0567433	0.0222891	0.00246207	-0.0534113	0.00590148	-0.0209121
A8K7F6	cDNA FLJ78244, highly similar to Homo sapiens eukaryotic translation initiation factor 4A, isoform 1 (EIF4A1), mRNA OS=Homo sapiens PE=2 SV=1 - [A8K7F6_HUMAN]	1423.24	37.68	30	2	12	65	0.97765	65	11.381	1.00505	65	7.73068	1.01732	65	6.11625	1.01281	65	5.18342	1.00237	65	6.93727	0.996993	65	6.48457	0.988047	65	6.13206	1.0007	65	8.04377	406	46.0926	0.97765	1.00505	1.01732	1.01281	1.00237	0.996993	0.988047	1.0007	-0.0326098	0.00726822	0.0247751	0.0183697	0.00341945	-0.00434453	-0.0173488	0.0010136
O60506-3	Isoform 3 of Heterogeneous nuclear ribonucleoprotein Q OS=Homo sapiens GN=SYNCRIP - [HNRPQ_HUMAN]	1420.74	32.56	12	12	15	57	0.952157	57	7.23002	0.985608	57	9.22687	0.991642	57	8.41647	1.01996	57	5.24705	1.01843	57	6.12364	1.03368	57	10.7841	0.984847	57	6.38156	1.01067	57	9.99606	562	62.6173	0.952157	0.985608	0.991642	1.01996	1.01843	1.03368	0.984847	1.01067	-0.0707292	-0.0209148	-0.0121081	0.0285161	0.0263404	0.0477835	-0.0220291	0.0153055
B2RDE1	cDNA, FLJ96568, highly similar to Homo sapiens tropomyosin 3 (TPM3), mRNA OS=Homo sapiens PE=2 SV=1 - [B2RDE1_HUMAN]	1418.96	41.53	19	0	11	67	1.01515	56	15.0036	1.0166	55	10.3121	1.01998	55	10.6093	1.02728	56	9.2047	0.977312	55	6.65148	1.02448	56	9.76888	0.992554	56	8.48784	0.99992	55	10.5109	248	28.9997	1.01515	1.0166	1.01998	1.02728	0.977312	1.02448	0.992554	0.99992	0.0216879	0.0237455	0.0285414	0.0388295	-0.0331096	0.0348907	-0.0107819	-0.000114917
Q5VU66	Tropomyosin 3 OS=Homo sapiens GN=TPM3 PE=2 SV=1 - [Q5VU66_HUMAN]	1392.84	41.94	9	1	11	65	1.02161	54	15.1746	1.0166	53	10.4365	1.01998	53	12.3777	1.02728	54	9.77942	0.977312	53	6.65148	1.02448	54	10.1675	0.993294	54	10.0864	0.996105	53	11.0827	248	28.8527	1.02161	1.0166	1.01998	1.02728	0.977312	1.02448	0.993294	0.996105	0.0308489	0.0237455	0.0285414	0.0388295	-0.0331096	0.0348907	-0.00970792	-0.00563058
D3DRX6	Kinesin family member 5B, isoform CRA_a OS=Homo sapiens GN=KIF5B PE=3 SV=1 - [D3DRX6_HUMAN]	1358.2	31.67	14	17	22	52	0.980209	52	10.768	1.00509	52	8.81764	1.00102	52	9.49155	0.992859	52	6.7885	1.0322	52	9.47569	1.00441	52	7.59389	0.992074	52	6.71586	0.970203	52	6.47371	963	109.59	0.980209	1.00509	1.00102	0.992859	1.0322	1.00441	0.992074	0.970203	-0.0288384	0.00732026	0.00146665	-0.0103388	0.0457273	0.00635029	-0.0114805	-0.0436412
Q9Y4L1	Hypoxia up-regulated protein 1 OS=Homo sapiens GN=HYOU1 PE=1 SV=1 - [HYOU1_HUMAN]	1349.7	39.24	19	26	26	61	0.980563	61	9.40987	0.997613	61	10.1054	0.988285	61	8.41664	1.0132	61	5.30808	1.03189	61	5.31382	0.989755	61	10.6261	0.999425	61	6.04082	1.00667	61	4.73591	999	111.266	0.980563	0.997613	0.988285	1.0132	1.03189	0.989755	0.999425	1.00667	-0.0283185	-0.00344828	-0.0170011	0.0189146	0.0452833	-0.014856	-0.00082954	0.00959004
P61981	14-3-3 protein gamma OS=Homo sapiens GN=YWHAG PE=1 SV=2 - [1433G_HUMAN]	1344.65	46.15	8	5	10	68	0.964059	68	9.41961	0.955532	68	12.3445	0.999869	68	11.2713	1.0263	68	6.33482	1.01146	68	7.94465	1.03168	68	8.39076	0.978627	68	4.6773	1.00205	68	10.461	247	28.2849	0.964059	0.955532	0.999869	1.0263	1.01146	1.03168	0.978627	1.00205	-0.0528066	-0.0656233	-0.000188304	0.0374479	0.0164402	0.0449926	-0.0311688	0.00295967
P11940	Polyadenylate-binding protein 1 OS=Homo sapiens GN=PABPC1 PE=1 SV=2 - [PABP1_HUMAN]	1339.61	40.72	36	18	23	69	0.994849	69	14.0119	0.986635	69	8.49344	0.9982	69	7.99862	1.0187	69	7.11624	1.03479	69	7.88935	0.986119	69	9.78662	0.962763	69	6.25055	1.00423	69	7.03362	636	70.6259	0.994849	0.986635	0.9982	1.0187	1.03479	0.986119	0.962763	1.00423	-0.00745076	-0.0194113	-0.00259942	0.0267338	0.0493412	-0.0201662	-0.0547468	0.00608796
Q13813	Spectrin alpha chain, non-erythrocytic 1 OS=Homo sapiens GN=SPTAN1 PE=1 SV=3 - [SPTN1_HUMAN]	1339.4	24.19	8	43	43	65	0.985158	65	8.17472	1.00612	65	5.66976	0.992621	64	6.47817	1.02361	65	5.25741	0.999848	65	7.20984	1.00234	65	5.94898	0.990312	64	5.25555	1.00085	64	5.73834	2472	284.364	0.985158	1.00612	0.992621	1.02361	0.999848	1.00234	0.990312	1.00085	-0.0215725	0.00879962	-0.0106856	0.0336721	-0.000218627	0.00337178	-0.0140451	0.00121914
B2R5W2	cDNA, FLJ92657, highly similar to Homo sapiens heterogeneous nuclear ribonucleoprotein C (C1/C2) (HNRPC), transcript variant 2, mRNA OS=Homo sapiens PE=2 SV=1 - [B2R5W2_HUMAN]	1338.55	41.38	32	13	13	65	0.969202	65	9.06524	0.992824	65	8.41163	1.02288	65	6.61515	0.995453	65	4.32541	1.00013	65	6.59457	1.02215	65	6.91992	1.00723	65	5.23112	0.994634	65	5.01264	290	31.9288	0.969202	0.992824	1.02288	0.995453	1.00013	1.02215	1.00723	0.994634	-0.0451314	-0.01039	0.0326333	-0.00657427	0.000193416	0.0316039	0.0103878	-0.00776235
B4DDF7	cDNA FLJ53296, highly similar to Serine/threonine-protein phosphatase 2A 65 kDa regulatory subunit A alpha isoform OS=Homo sapiens PE=2 SV=1 - [B4DDF7_HUMAN]	1336.39	31.78	25	14	14	59	1.01468	59	10.4314	0.959646	59	9.77035	1.00024	59	10.4165	1.01977	59	6.76648	1.03145	59	7.21856	1.01205	59	9.37168	0.961447	59	8.78706	1.03092	59	7.48225	579	64.1403	1.01468	0.959646	1.00024	1.01977	1.03145	1.01205	0.961447	1.03092	0.0210178	-0.0594261	0.000339709	0.0282469	0.044673	0.0172842	-0.0567209	0.0439346
P13667	Protein disulfide-isomerase A4 OS=Homo sapiens GN=PDIA4 PE=1 SV=2 - [PDIA4_HUMAN]	1332.53	43.1	2	23	23	80	0.948794	73	9.26827	0.995527	73	6.63367	1.02636	73	6.48449	1.00705	73	4.10105	1.02155	73	5.20756	0.984734	73	5.67171	1.0096	73	4.46993	0.990866	73	6.88917	645	72.887	0.948794	0.995527	1.02636	1.00705	1.02155	0.984734	1.0096	0.990866	-0.075833	-0.00646757	0.0375412	0.0101376	0.0307563	-0.0221946	0.0137786	-0.0132385
P50395	Rab GDP dissociation inhibitor beta OS=Homo sapiens GN=GDI2 PE=1 SV=2 - [GDIB_HUMAN]	1330.35	56.63	10	16	22	61	0.960256	58	6.94852	1.01079	58	8.69275	1.04868	58	8.25664	1.01237	58	5.55745	0.988571	58	4.94802	1.00606	58	6.60809	0.97781	58	5.69232	0.998552	58	7.18694	445	50.6309	0.960256	1.01079	1.04868	1.01237	0.988571	1.00606	0.97781	0.998552	-0.0585091	0.0154821	0.0685805	0.0177392	-0.0165828	0.00871237	-0.032374	-0.00209029
B2RBR9	cDNA, FLJ95650, highly similar to Homo sapiens karyopherin (importin) beta 1 (KPNB1), mRNA OS=Homo sapiens PE=2 SV=1 - [B2RBR9_HUMAN]	1329.52	27.28	10	19	19	57	0.996785	57	7.9494	0.953414	57	10.7973	0.993885	57	11.6233	1.00779	57	8.43432	1.00544	57	8.38255	0.99165	57	12.2598	0.968978	57	6.44127	1.03294	57	6.05056	876	97.122	0.996785	0.953414	0.993885	1.00779	1.00544	0.99165	0.968978	1.03294	-0.00464632	-0.0688258	-0.00884855	0.0111943	0.00782667	-0.0120968	-0.0454642	0.0467567
I3L397	Eukaryotic translation initiation factor 5A-1 (Fragment) OS=Homo sapiens GN=EIF5A PE=4 SV=1 - [I3L397_HUMAN]	1321.17	40.14	9	6	6	47	0.939529	47	15.5201	0.992552	47	8.37315	1.02232	46	10.8497	1.00138	47	8.15763	1	47	8.07949	1.05559	47	15.0716	0.963155	47	7.69632	1.03033	46	11.4323	147	16.108	0.939529	0.992552	1.02232	1.00138	1	1.05559	0.963155	1.03033	-0.0899905	-0.0107861	0.0318427	0.00198878	0	0.0780436	-0.0541596	0.0431023
P08758	Annexin A5 OS=Homo sapiens GN=ANXA5 PE=1 SV=2 - [ANXA5_HUMAN]	1315.85	57.19	8	14	15	59	0.964392	48	9.07705	0.937142	48	8.56137	0.956953	48	7.17318	0.994369	48	8.17259	1.10847	48	9.13224	0.974463	48	7.98432	0.992803	48	5.47828	1.04828	48	8.61369	320	35.9144	0.964392	0.937142	0.956953	0.994369	1.10847	0.974463	0.992803	1.04828	-0.0523088	-0.0936599	-0.0634797	-0.00814633	0.148569	-0.0373203	-0.0104206	0.0680248
P16403	Histone H1.2 OS=Homo sapiens GN=HIST1H1C PE=1 SV=2 - [H12_HUMAN]	1312.79	33.8	6	1	7	53	0.91102	52	10.2369	1.05246	52	10.6811	0.994873	52	9.03714	1.0405	52	7.5717	1.0073	52	6.80685	1.02159	52	6.53975	1.00487	52	5.19632	0.998722	52	8.87936	213	21.3517	0.91102	1.05246	0.994873	1.0405	1.0073	1.02159	1.00487	0.998722	-0.134445	0.0737707	-0.00741543	0.0572759	0.0104899	0.0308221	0.00701061	-0.00184553
B2R984	cDNA, FLJ94268, highly similar to Homo sapiens histone 1, H1e (HIST1H1E), mRNA OS=Homo sapiens PE=2 SV=1 - [B2R984_HUMAN]	1306.82	29.22	9	1	6	51	0.929183	51	10.906	1.05157	51	10.4078	0.994576	51	8.98857	1.03818	51	7.46224	1.00655	51	6.69398	1.01992	51	7.22253	1.00485	51	5.12552	1.00088	51	8.89752	219	21.88	0.929183	1.05157	0.994576	1.03818	1.00655	1.01992	1.00485	1.00088	-0.105966	0.0725472	-0.00784713	0.0540534	0.00942327	0.0284492	0.00697931	0.00126283
A8K3C3	T-complex protein 1 subunit delta OS=Homo sapiens PE=2 SV=1 - [A8K3C3_HUMAN]	1305.92	33.58	7	14	14	44	0.996417	40	10.3831	1.00651	40	10.2944	1.00457	40	6.04431	1.00669	40	9.1501	1.0278	40	4.42919	0.969431	39	12.7483	0.98224	40	5.78883	1.0041	40	8.19619	539	57.9158	0.996417	1.00651	1.00457	1.00669	1.0278	0.969431	0.98224	1.0041	-0.0051779	0.00935453	0.00658127	0.00961281	0.039558	-0.0447901	-0.0258531	0.00590124
P12236	ADP/ATP translocase 3 OS=Homo sapiens GN=SLC25A6 PE=1 SV=4 - [ADT3_HUMAN]	1298.43	30.54	6	1	10	69	0.993951	66	10.7494	0.999484	66	17.5308	1.02744	66	8.01804	1.00006	66	8.29296	1.01816	66	11.8196	1.0038	66	15.2668	0.998857	66	6.62996	0.985024	66	13.9401	298	32.8452	0.993951	0.999484	1.02744	1.00006	1.01816	1.0038	0.998857	0.985024	-0.00875355	-0.000744782	0.0390606	9.25604e-05	0.0259618	0.0054698	-0.00164952	-0.0217686
P02786	Transferrin receptor protein 1 OS=Homo sapiens GN=TFRC PE=1 SV=2 - [TFR1_HUMAN]	1289.31	32.89	7	21	21	64	1.00345	64	11.3294	0.982487	64	10.027	1.00544	64	4.99466	1.01414	64	6.06069	0.987744	64	6.48211	1.0104	64	5.82243	0.968427	64	4.66588	1.01965	64	6.47244	760	84.8179	1.00345	0.982487	1.00544	1.01414	0.987744	1.0104	0.968427	1.01965	0.00496265	-0.0254898	0.00782326	0.0202585	-0.0177915	0.014929	-0.0462849	0.0280711
B3KX11	cDNA FLJ44436 fis, clone UTERU2019706, highly similar to T-complex protein 1 subunit gamma OS=Homo sapiens PE=2 SV=1 - [B3KX11_HUMAN]	1279.14	43.68	14	18	18	56	0.987909	56	9.52849	1.01941	56	6.68166	1.02627	56	7.94386	1.02191	56	6.65083	0.986129	56	6.14698	0.984275	56	7.51122	0.972448	56	6.35015	1.0016	56	5.20869	522	57.909	0.987909	1.01941	1.02627	1.02191	0.986129	0.984275	0.972448	1.0016	-0.0175502	0.0277309	0.0374159	0.031269	-0.0201521	-0.0228668	-0.0403075	0.00230957
P35221	Catenin alpha-1 OS=Homo sapiens GN=CTNNA1 PE=1 SV=1 - [CTNA1_HUMAN]	1252.11	27.92	28	19	19	49	0.981161	49	9.26953	0.994069	49	7.33397	1.00106	49	7.63368	0.992783	49	6.01121	0.994355	49	5.18396	1.00115	49	7.03951	1.0068	49	6.30264	0.998792	49	6.32786	906	100.009	0.981161	0.994069	1.00106	0.992783	0.994355	1.00115	1.0068	0.998792	-0.0274381	-0.00858271	0.00153392	-0.0104503	-0.00816738	0.00165594	0.00978391	-0.0017439
J3KN67	Tropomyosin alpha-3 chain OS=Homo sapiens GN=TPM3 PE=3 SV=1 - [J3KN67_HUMAN]	1245.45	36.49	6	0	11	62	1.01257	49	15.0208	1.00105	48	10.542	1.02807	48	11.3269	1.02907	49	9.91238	0.987967	48	6.25918	1.03714	49	9.35433	0.984386	49	8.61175	1.00341	48	10.1815	285	33.2018	1.01257	1.00105	1.02807	1.02907	0.987967	1.03714	0.984386	1.00341	0.0180154	0.00151917	0.0399445	0.0413346	-0.0174646	0.0526089	-0.0227039	0.00490956
Q5ZEY3	Glyceraldehyde-3-phosphate dehydrogenase (Fragment) OS=Homo sapiens GN=GAPD PE=2 SV=1 - [Q5ZEY3_HUMAN]	1243.3	53.49	2	1	5	60	0.875642	59	17.1121	0.976979	59	10.6602	1.0042	59	10.4511	1.04237	59	5.3818	1.06088	59	8.85478	1.03951	59	10.9319	0.962136	59	6.60973	1.04753	59	11.7041	86	9.19504	0.875642	0.976979	1.0042	1.04237	1.06088	1.03951	0.962136	1.04753	-0.191587	-0.0336004	0.00605217	0.0598644	0.0852586	0.0559013	-0.0556874	0.0669905
B7Z254	Protein disulfide-isomerase A6 OS=Homo sapiens GN=PDIA6 PE=2 SV=1 - [B7Z254_HUMAN]	1238.87	31.58	7	11	11	44	1.00116	44	17.0076	0.994234	44	6.59156	0.993082	44	8.86975	1.03363	44	6.37171	1.02233	44	7.93017	0.98022	44	8.47405	0.999288	44	5.79584	0.995095	44	9.40402	437	47.8081	1.00116	0.994234	0.993082	1.03363	1.02233	0.98022	0.999288	0.995095	0.00167384	-0.00834234	-0.0100146	0.0477139	0.0318629	-0.028822	-0.00102697	-0.00709324
P27348	14-3-3 protein theta OS=Homo sapiens GN=YWHAQ PE=1 SV=1 - [1433T_HUMAN]	1237.01	39.18	7	4	8	61	0.963877	61	10.2573	0.933327	61	10.3641	0.997501	61	10.8268	1.03581	61	5.21228	1.01313	61	5.95946	1.0444	61	8.82559	0.981792	61	5.32779	1.00839	61	8.94872	245	27.7468	0.963877	0.933327	0.997501	1.03581	1.01313	1.0444	0.981792	1.00839	-0.0530796	-0.0995451	-0.0036103	0.050762	0.0188131	0.062677	-0.0265106	0.0120599
P07814	Bifunctional glutamate/proline--tRNA ligase OS=Homo sapiens GN=EPRS PE=1 SV=5 - [SYEP_HUMAN]	1226.44	25.73	5	30	31	61	0.97369	61	9.78264	1.01806	61	6.81401	0.983179	61	9.22905	1.00152	61	6.87671	0.988033	61	6.76107	1.00693	61	6.96727	0.989295	61	5.4555	0.998039	61	6.99923	1512	170.483	0.97369	1.01806	0.983179	1.00152	0.988033	1.00693	0.989295	0.998039	-0.038466	0.0258185	-0.024474	0.00219203	-0.0173694	0.00995791	-0.0155273	-0.00283229
Q9NX34	cDNA FLJ20465 fis, clone KAT06236 OS=Homo sapiens PE=2 SV=1 - [Q9NX34_HUMAN]	1225.5	29.05	9	1	6	46	1.05829	36	17.8731	0.983462	36	11.9229	0.973153	36	11.0298	0.962004	36	8.97366	0.993102	36	5.7948	1.01728	36	11.323	0.977906	36	5.5287	0.988727	36	7.38903	179	19.3604	1.05829	0.983462	0.973153	0.962004	0.993102	1.01728	0.977906	0.988727	0.0817375	-0.024059	-0.0392617	-0.0558853	-0.00998603	0.0247166	-0.0322327	-0.0163556
P20700	Lamin-B1 OS=Homo sapiens GN=LMNB1 PE=1 SV=2 - [LMNB1_HUMAN]	1223	40.44	4	20	22	72	0.964677	68	8.33202	1.01793	68	6.57331	0.997829	68	9.70447	1.01164	68	6.22098	1.01781	68	7.04959	0.980934	68	9.36263	1.01962	68	5.65358	0.980184	68	7.41942	586	66.3676	0.964677	1.01793	0.997829	1.01164	1.01781	0.980934	1.01962	0.980184	-0.0518824	0.0256402	-0.00313537	0.0166949	0.025469	-0.0277725	0.0280284	-0.0288755
B4DH02	cDNA FLJ50510, highly similar to Heat shock 70 kDa protein 4 OS=Homo sapiens PE=2 SV=1 - [B4DH02_HUMAN]	1195.45	37.86	16	24	25	57	0.970745	57	8.58417	1.01841	57	6.01634	1.02173	57	7.55718	1.01292	57	4.32145	0.999067	57	4.48764	1.00189	57	6.13431	0.984865	57	5.39724	0.997665	57	6.39374	840	94.3013	0.970745	1.01841	1.02173	1.01292	0.999067	1.00189	0.984865	0.997665	-0.0428354	0.0263155	0.0310187	0.0185241	-0.00134603	0.00272603	-0.0220021	-0.00337295
Q9BSJ8	Extended synaptotagmin-1 OS=Homo sapiens GN=ESYT1 PE=1 SV=1 - [ESYT1_HUMAN]	1192.27	26.18	5	21	21	58	1.00817	58	10.3476	0.954373	57	8.21815	0.981742	57	10.8776	1.02526	57	7.49325	0.993819	57	6.3029	1.01671	58	11.9338	1.00565	58	9.74907	1.02774	57	10.2555	1104	122.78	1.00817	0.954373	0.981742	1.02526	0.993819	1.01671	1.00565	1.02774	0.0117392	-0.0673751	-0.026584	0.0359857	-0.00894436	0.0239112	0.0081335	0.0394782
J3KPX7	Prohibitin-2 OS=Homo sapiens GN=PHB2 PE=4 SV=1 - [J3KPX7_HUMAN]	1186.15	58.86	11	17	17	59	0.973996	59	10.417	0.98923	59	9.29433	1.01133	59	7.5113	1.00024	59	5.24025	1.0021	59	6.49445	1.02009	59	7.39855	1.0084	59	7.97997	1.00352	59	8.11333	299	33.382	0.973996	0.98923	1.01133	1.00024	1.0021	1.02009	1.0084	1.00352	-0.0380116	-0.015622	0.0162556	0.000342064	0.00303038	0.0287004	0.012074	0.00506602
P26038	Moesin OS=Homo sapiens GN=MSN PE=1 SV=3 - [MOES_HUMAN]	1179.04	32.93	3	14	20	60	0.976606	60	12.1949	0.988818	60	10.2095	1.01371	60	8.44283	1.01139	60	5.69394	1.00723	60	5.4043	1.02414	60	9.36539	0.996189	60	6.9737	0.997755	60	8.36233	577	67.7778	0.976606	0.988818	1.01371	1.01139	1.00723	1.02414	0.996189	0.997755	-0.0341516	-0.0162228	0.0196463	0.0163423	0.0103888	0.03441	-0.0055087	-0.00324307
P31946-2	Isoform Short of 14-3-3 protein beta/alpha OS=Homo sapiens GN=YWHAB - [1433B_HUMAN]	1162.35	51.23	7	5	10	58	0.96957	58	8.4061	0.947874	58	9.69018	0.993297	58	10.3824	1.03912	58	6.37359	1.01278	58	7.67924	1.04096	58	9.10636	0.978916	58	4.74956	1.00896	58	9.73585	244	27.8327	0.96957	0.947874	0.993297	1.03912	1.01278	1.04096	0.978916	1.00896	-0.0445833	-0.0772321	-0.00970278	0.05536	0.0183214	0.0579132	-0.0307433	0.0128649
P22392-2	Isoform 3 of Nucleoside diphosphate kinase B OS=Homo sapiens GN=NME2 - [NDKB_HUMAN]	1159.3	60.3	10	7	11	59	0.942571	59	7.89289	0.991353	59	10.3381	1.05712	59	8.68374	1.01502	59	9.76364	1.03766	59	7.61751	0.998784	59	9.19326	0.960303	59	6.89329	1.01524	59	8.02481	267	30.1176	0.942571	0.991353	1.05712	1.01502	1.03766	0.998784	0.960303	1.01524	-0.0853266	-0.0125299	0.080138	0.0215091	0.05333	-0.0017559	-0.0584383	0.021818
O75643	U5 small nuclear ribonucleoprotein 200 kDa helicase OS=Homo sapiens GN=SNRNP200 PE=1 SV=2 - [U520_HUMAN]	1154.04	22.24	12	38	38	57	0.989697	56	9.32706	1.0085	56	5.34988	1.01183	56	7.41732	1.01273	56	6.69761	0.994729	56	4.54766	1.02446	56	7.72223	0.999897	56	5.1669	0.987301	56	5.35987	2136	244.353	0.989697	1.0085	1.01183	1.01273	0.994729	1.02446	0.999897	0.987301	-0.0149419	0.0122167	0.016961	0.0182435	-0.00762459	0.0348628	-0.000148565	-0.0184375
P35580	Myosin-10 OS=Homo sapiens GN=MYH10 PE=1 SV=3 - [MYH10_HUMAN]	1152.15	15.99	16	17	25	55	0.950296	53	6.47914	0.978315	53	8.11716	0.982019	53	7.03389	0.998833	53	4.65942	1.00311	53	5.87592	1.02363	53	11.4086	1.01684	53	7.93746	1.02021	53	7.77145	1976	228.858	0.950296	0.978315	0.982019	0.998833	1.00311	1.02363	1.01684	1.02021	-0.0735506	-0.0316288	-0.0261769	-0.00168522	0.00448604	0.0336949	0.024087	0.0288625
B4DQJ8	6-phosphogluconate dehydrogenase, decarboxylating OS=Homo sapiens GN=PGD PE=2 SV=1 - [B4DQJ8_HUMAN]	1125.69	35.32	10	4	14	49	0.964918	49	10.3501	1.02314	49	7.87025	1.00983	49	7.31693	0.99489	49	7.59436	1.00183	49	6.88746	0.985461	49	7.58068	1.0145	49	6.81406	0.979644	49	7.15837	470	51.8393	0.964918	1.02314	1.00983	0.99489	1.00183	0.985461	1.0145	0.979644	-0.051522	0.0330047	0.0141186	-0.00739052	0.00263487	-0.0211288	0.0207635	-0.0296702
J3QS69	Eukaryotic initiation factor 4A-I (Fragment) OS=Homo sapiens GN=EIF4A1 PE=3 SV=1 - [J3QS69_HUMAN]	1121.07	36	16	1	9	48	0.96905	48	12.9696	0.994346	48	5.98338	1.02009	48	4.30632	1.0146	48	5.71024	1.01689	48	7.15136	0.993914	48	6.04463	0.987796	48	5.67158	1.0067	48	6.87676	300	33.9273	0.96905	0.994346	1.02009	1.0146	1.01689	0.993914	0.987796	1.0067	-0.0453575	-0.00818044	0.0286904	0.0209104	0.0241575	-0.00880716	-0.0177154	0.00962904
P22314	Ubiquitin-like modifier-activating enzyme 1 OS=Homo sapiens GN=UBA1 PE=1 SV=3 - [UBA1_HUMAN]	1119.79	31.47	12	24	24	53	0.983184	53	11.9104	1.02115	53	7.46607	1.00624	53	7.70428	1.00133	53	5.59051	1.01442	53	4.2138	0.977312	52	5.72821	1.00969	53	5.40866	0.978864	53	8.28622	1058	117.774	0.983184	1.02115	1.00624	1.00133	1.01442	0.977312	1.00969	0.978864	-0.0244668	0.0301968	0.00897511	0.00191068	0.0206498	-0.033109	0.0139143	-0.0308192
P61204	ADP-ribosylation factor 3 OS=Homo sapiens GN=ARF3 PE=1 SV=2 - [ARF3_HUMAN]	1116.55	57.46	14	4	8	55	0.955237	55	11.3183	0.979902	55	12.0995	1.00301	55	12.4133	1.01918	55	7.54847	1.00039	55	11.131	1.02782	55	13.2976	1.02721	55	9.64559	1.01057	55	8.64068	181	20.5877	0.955237	0.979902	1.00301	1.01918	1.00039	1.02782	1.02721	1.01057	-0.066069	-0.02929	0.00434178	0.0274032	0.000563894	0.0395913	0.0387301	0.0151641
B4E2Z3	cDNA FLJ54090, highly similar to 4F2 cell-surface antigen heavy chain OS=Homo sapiens PE=2 SV=1 - [B4E2Z3_HUMAN]	1113.36	29.75	13	12	12	53	0.997734	53	8.20017	1.00542	53	6.95069	1.03092	53	6.59152	1.02528	53	5.4586	1.0123	53	6.33113	1.03062	53	7.05485	0.964541	53	4.47991	1.00561	53	8.63481	511	55.9047	0.997734	1.00542	1.03092	1.02528	1.0123	1.03062	0.964541	1.00561	-0.00327335	0.00780211	0.0439276	0.0360244	0.0176321	0.0435152	-0.0520851	0.00806559
P18085	ADP-ribosylation factor 4 OS=Homo sapiens GN=ARF4 PE=1 SV=3 - [ARF4_HUMAN]	1107.6	51.67	7	4	7	52	0.954762	52	9.11881	0.938043	52	12.1118	1.01124	52	9.73017	1.01792	52	8.08928	1.00058	52	11.0838	1.02871	52	10.8049	0.99465	52	8.68822	1.05118	52	8.74765	180	20.4977	0.954762	0.938043	1.01124	1.01792	1.00058	1.02871	0.99465	1.05118	-0.0667863	-0.0922734	0.0161187	0.0256243	0.000836952	0.0408379	-0.00773951	0.0720101
B4DW25	Serine hydroxymethyltransferase OS=Homo sapiens PE=2 SV=1 - [B4DW25_HUMAN]	1098.32	45.58	27	14	15	49	0.987862	49	7.18709	1.0101	49	6.12666	1.00271	49	8.35891	1.03322	49	5.80817	1.02511	49	5.55407	0.994202	49	7.67991	0.994882	49	5.19622	0.981115	49	6.17797	430	47.8137	0.987862	1.0101	1.00271	1.03322	1.02511	0.994202	0.994882	0.981115	-0.0176189	0.0144923	0.00389762	0.0471406	0.0357778	-0.00838856	-0.00740296	-0.0275063
P09211	Glutathione S-transferase P OS=Homo sapiens GN=GSTP1 PE=1 SV=2 - [GSTP1_HUMAN]	1096.05	61.43	3	6	10	54	0.949437	54	8.6239	1.01243	54	9.82926	1.0158	54	10.299	1.00342	54	8.8	1.00525	54	5.92343	1.0046	54	10.1779	1.0092	54	7.2888	0.99887	54	5.80032	210	23.341	0.949437	1.01243	1.0158	1.00342	1.00525	1.0046	1.0092	0.99887	-0.0748564	0.0178246	0.0226175	0.0049307	0.00755975	0.00661821	0.0132084	-0.00163082
Q13263-2	Isoform 2 of Transcription intermediary factor 1-beta OS=Homo sapiens GN=TRIM28 - [TIF1B_HUMAN]	1070.84	42.76	3	24	24	58	0.993318	56	9.45838	0.994958	56	9.11428	1.00394	56	7.64531	1.02086	56	4.77159	0.986514	56	7.42859	1.00094	56	7.51092	1.00904	56	6.48219	1.02862	57	9.18467	753	79.4235	0.993318	0.994958	1.00394	1.02086	0.986514	1.00094	1.00904	1.02862	-0.00967275	-0.00729175	0.00567892	0.0297803	-0.019588	0.00135385	0.0129766	0.0407078
P37802	Transgelin-2 OS=Homo sapiens GN=TAGLN2 PE=1 SV=3 - [TAGL2_HUMAN]	1069.92	55.78	4	9	9	45	0.994735	44	13.0814	1.01743	44	8.15824	1.02454	44	9.5611	1.01813	44	5.73896	0.986062	44	5.77509	1.00705	44	6.50749	0.967202	44	7.31094	0.991462	44	6.7272	199	22.3772	0.994735	1.01743	1.02454	1.01813	0.986062	1.00705	0.967202	0.991462	-0.00761547	0.0249286	0.0349797	0.0259288	-0.0202491	0.0101413	-0.0481106	-0.0123711
Q99832-3	Isoform 3 of T-complex protein 1 subunit eta OS=Homo sapiens GN=CCT7 - [TCPH_HUMAN]	1067.07	47.9	11	20	20	60	0.964972	59	9.72157	1.01911	59	4.91488	1.02871	59	6.65794	1.01019	59	5.91618	0.999864	59	5.0199	1.00079	59	9.22548	0.97302	59	6.40077	1.00174	59	6.53345	499	54.7695	0.964972	1.01911	1.02871	1.01019	0.999864	1.00079	0.97302	1.00174	-0.0514412	0.0273066	0.0408376	0.0146211	-0.000196286	0.00113682	-0.0394582	0.00251393
P00352	Retinal dehydrogenase 1 OS=Homo sapiens GN=ALDH1A1 PE=1 SV=2 - [AL1A1_HUMAN]	1064.62	37.92	7	15	16	51	0.940671	51	10.1725	0.997306	51	4.65155	0.988378	51	6.97861	0.978789	51	5.31144	1.06977	51	5.41867	0.933202	51	7.02259	1.12338	51	8.38712	0.95497	51	7.00227	501	54.827	0.940671	0.997306	0.988378	0.978789	1.06977	0.933202	1.12338	0.95497	-0.0882382	-0.00389178	-0.0168648	-0.0309305	0.0972954	-0.0997387	0.167849	-0.0664734
P04844-2	Isoform 2 of Dolichyl-diphosphooligosaccharide--protein glycosyltransferase subunit 2 OS=Homo sapiens GN=RPN2 - [RPN2_HUMAN]	1061.23	31.38	10	13	13	41	0.988061	41	11.4803	1.01522	41	6.86184	1.01803	41	8.7276	1.05032	41	7.86443	1.01523	41	9.06849	1.00124	40	14.6097	0.988772	41	5.8424	1.01493	41	8.98339	615	67.6814	0.988061	1.01522	1.01803	1.05032	1.01523	1.00124	0.988772	1.01493	-0.0173284	0.0217986	0.0257872	0.070823	0.0218011	0.00178072	-0.0162897	0.0213763
Q13200	26S proteasome non-ATPase regulatory subunit 2 OS=Homo sapiens GN=PSMD2 PE=1 SV=3 - [PSMD2_HUMAN]	1060.14	21.37	12	16	16	50	0.977747	50	10.1899	1.01063	50	6.92278	1.03276	50	6.50956	1.01737	50	5.57178	0.998211	50	4.45819	1.03063	50	6.10228	0.983875	50	6.36578	1.02389	50	5.98185	908	100.136	0.977747	1.01063	1.03276	1.01737	0.998211	1.03063	0.983875	1.02389	-0.0324669	0.0152511	0.0464989	0.0248479	-0.00258378	0.043531	-0.023453	0.0340598
J3KTA4	Probable ATP-dependent RNA helicase DDX5 OS=Homo sapiens GN=DDX5 PE=3 SV=1 - [J3KTA4_HUMAN]	1058.85	41.86	17	17	22	60	0.998416	60	11.4779	1.00859	60	8.66149	1.02213	60	9.42659	0.995293	60	6.40597	1.02201	60	3.76535	0.996323	60	9.67208	0.996374	60	5.9216	0.994927	60	5.95352	614	69.0438	0.998416	1.00859	1.02213	0.995293	1.02201	0.996323	0.996374	0.994927	-0.00228644	0.0123351	0.031581	-0.00680623	0.0314124	-0.00531405	-0.00524125	-0.00733672
P61604	10 kDa heat shock protein, mitochondrial OS=Homo sapiens GN=HSPE1 PE=1 SV=2 - [CH10_HUMAN]	1028.87	74.51	4	8	8	47	1.00506	47	8.95069	1.04263	47	8.35347	1.03273	47	8.90681	1.01413	47	6.62586	0.948428	47	8.55586	1.00325	47	7.66459	0.989249	47	5.74584	0.983528	47	8.306	102	10.9249	1.00506	1.04263	1.03273	1.01413	0.948428	1.00325	0.989249	0.983528	0.00728156	0.060227	0.0464624	0.020237	-0.0763904	0.00468246	-0.015595	-0.023962
P08107	Heat shock 70 kDa protein 1A/1B OS=Homo sapiens GN=HSPA1A PE=1 SV=5 - [HSP71_HUMAN]	1028.77	35.57	21	13	18	48	0.963323	48	13.5394	1.01342	48	9.54865	0.993132	48	10.109	1.00317	48	5.50371	1.02372	48	8.2229	0.981164	48	9.76927	0.975025	48	8.26647	0.986239	48	11.0266	641	70.009	0.963323	1.01342	0.993132	1.00317	1.02372	0.981164	0.975025	0.986239	-0.0539078	0.0192258	-0.00994317	0.00456476	0.0338215	-0.0274341	-0.0364886	-0.0199907
P26599	Polypyrimidine tract-binding protein 1 OS=Homo sapiens GN=PTBP1 PE=1 SV=1 - [PTBP1_HUMAN]	1014.94	35.22	19	9	12	44	0.969634	35	11.0748	1.0441	35	14.4666	1.02522	35	8.04595	1.03069	35	7.30715	0.980766	35	7.94854	1.02536	35	12.7082	1.00209	35	6.09489	1.00302	35	9.57416	531	57.1856	0.969634	1.0441	1.02522	1.03069	0.980766	1.02536	1.00209	1.00302	-0.0444882	0.0622569	0.0359368	0.0436132	-0.0280186	0.0361266	0.00301128	0.004351
A8K525	cDNA FLJ76817, highly similar to Homo sapiens non-POU domain containing, octamer-binding (NONO), mRNA OS=Homo sapiens PE=2 SV=1 - [A8K525_HUMAN]	1013.48	50.53	8	16	18	56	0.994623	54	13.5374	0.998161	54	8.52928	0.99688	54	8.05495	0.98746	54	6.7529	1.00087	54	6.97118	0.997851	54	9.69688	1.02801	54	7.12286	0.960027	54	6.83489	471	54.2534	0.994623	0.998161	0.99688	0.98746	1.00087	0.997851	1.02801	0.960027	-0.00777851	-0.00265597	-0.00450857	-0.0182065	0.00124869	-0.00310339	0.0398517	-0.0588532
P05387	60S acidic ribosomal protein P2 OS=Homo sapiens GN=RPLP2 PE=1 SV=1 - [RLA2_HUMAN]	1010.08	76.52	2	6	6	34	0.978322	34	11.1175	0.973921	34	10.2878	1.01048	34	7.925	1.00969	34	5.53073	1.01678	34	7.72657	0.996281	34	9.55418	0.975331	34	4.16896	1.03889	34	8.75747	115	11.6578	0.978322	0.973921	1.01048	1.00969	1.01678	0.996281	0.975331	1.03889	-0.0316182	-0.0381238	0.0150386	0.0139095	0.0240088	-0.00537592	-0.0360359	0.0550392
P08133	Annexin A6 OS=Homo sapiens GN=ANXA6 PE=1 SV=3 - [ANXA6_HUMAN]	1004.71	37.15	14	1	21	42	0.988419	42	8.95092	1.01901	42	6.72011	0.988657	42	7.63576	1.01909	42	3.71629	1.02	42	5.50355	0.954006	42	7.08217	1.02258	42	7.82951	0.980091	42	5.94814	673	75.8256	0.988419	1.01901	0.988657	1.01909	1.02	0.954006	1.02258	0.980091	-0.0168058	0.027171	-0.0164586	0.0272818	0.02857	-0.0679294	0.032219	-0.0290128
P43243	Matrin-3 OS=Homo sapiens GN=MATR3 PE=1 SV=2 - [MATR3_HUMAN]	1003.32	19.36	25	11	11	29	1.00384	29	10.729	0.995984	28	5.67878	1.00401	26	7.82428	0.980783	28	8.58339	1.04531	28	6.83504	0.967233	28	10.2748	1.03696	28	5.78206	0.984348	26	8.96201	847	94.5648	1.00384	0.995984	1.00401	0.980783	1.04531	0.967233	1.03696	0.984348	0.00553585	-0.00580557	0.00577651	-0.0279934	0.0639328	-0.048065	0.0523603	-0.0227599
P09874	Poly [ADP-ribose] polymerase 1 OS=Homo sapiens GN=PARP1 PE=1 SV=4 - [PARP1_HUMAN]	996.087	26.13	8	23	23	57	0.964482	57	9.2214	1.00258	57	5.34958	1.00295	57	7.37419	1.02179	57	7.35815	1.00791	57	6.61889	0.996683	57	10.519	1.01379	57	6.84895	1.00161	57	7.86538	1014	113.012	0.964482	1.00258	1.00295	1.02179	1.00791	0.996683	1.01379	1.00161	-0.0521734	0.00371853	0.00425526	0.0310995	0.0113698	-0.00479306	0.0197545	0.00231945
B7Z2T5	cDNA FLJ55427, highly similar to Sodium/potassium-transporting ATPase alpha-1 chain (EC 3.6.3.9) OS=Homo sapiens PE=2 SV=1 - [B7Z2T5_HUMAN]	988.22	22.48	40	18	18	39	0.970983	39	10.6335	1.01831	39	7.6286	1.0159	39	7.4355	1.00696	39	7.62566	1.02404	39	6.24498	1.0064	39	5.83203	0.98919	39	3.16083	0.987355	39	6.1908	1023	112.836	0.970983	1.01831	1.0159	1.00696	1.02404	1.0064	0.98919	0.987355	-0.0424823	0.0261737	0.0227626	0.0100089	0.034265	0.00921068	-0.0156812	-0.0183589
A6NN80	Annexin OS=Homo sapiens GN=ANXA6 PE=3 SV=3 - [A6NN80_HUMAN]	985.309	36.58	10	1	21	43	0.987839	43	8.99021	1.01713	43	6.07141	0.989509	43	7.64442	1.01961	43	3.80383	1.01041	43	5.20635	0.957527	43	7.88287	1.02326	43	7.63408	0.982093	43	6.21992	667	75.2292	0.987839	1.01713	0.989509	1.01961	1.01041	0.957527	1.02326	0.982093	-0.0176521	0.0244971	-0.0152149	0.0280131	0.0149342	-0.0626148	0.0331681	-0.0260685
Q8IUE6	Histone H2A type 2-B OS=Homo sapiens GN=HIST2H2AB PE=1 SV=3 - [H2A2B_HUMAN]	979.1	35.38	3	1	4	42	1.04353	42	13.3052	0.972865	42	9.57216	1.02105	42	10.3493	0.993953	42	8.24958	1.01156	42	8.77514	0.985965	42	8.7206	1.03838	42	7.50097	0.982272	42	8.86988	130	13.9868	1.04353	0.972865	1.02105	0.993953	1.01156	0.985965	1.03838	0.982272	0.0614716	-0.0396883	0.0300512	-0.00875039	0.0165858	-0.0203911	0.0543356	-0.0258057
A8K787	cDNA FLJ75273, highly similar to Homo sapiens solute carrier family 25 (mitochondrial carrier; adenine nucleotide translocator), member 4, mRNA OS=Homo sapiens PE=2 SV=1 - [A8K787_HUMAN]	975.35	24.5	4	1	8	53	1.00442	53	11.7722	1.01758	53	19.3482	1.02796	53	9.54106	0.99982	53	9.64111	1.04109	53	18.7971	0.982134	53	23.2927	0.998264	53	7.34513	0.993004	53	14.7834	298	33.0592	1.00442	1.01758	1.02796	0.99982	1.04109	0.982134	0.998264	0.993004	0.00636294	0.0251465	0.0397831	-0.000259637	0.0580964	-0.0260075	-0.00250736	-0.0101289
Q04637-3	Isoform B of Eukaryotic translation initiation factor 4 gamma 1 OS=Homo sapiens GN=EIF4G1 - [IF4G1_HUMAN]	968.913	17.7	29	22	26	54	0.985544	53	7.18253	1.01604	53	7.43533	1.01182	53	8.55715	0.997541	53	3.27403	0.984549	53	4.47685	1.00463	53	8.29293	0.967037	53	5.66669	1.00646	53	5.52455	1559	171.407	0.985544	1.01604	1.01182	0.997541	0.984549	1.00463	0.967037	1.00646	-0.0210076	0.0229501	0.0169582	-0.00355211	-0.0224657	0.00667094	-0.0483569	0.00929219
Q06830	Peroxiredoxin-1 OS=Homo sapiens GN=PRDX1 PE=1 SV=1 - [PRDX1_HUMAN]	968.44	45.73	2	7	9	55	0.942066	54	7.51008	0.990738	54	7.79811	1.02935	54	10.167	1.03216	54	7.44202	1.01719	54	6.8376	1.0233	54	8.85556	0.967389	54	4.83397	0.982731	54	7.49293	199	22.0963	0.942066	0.990738	1.02935	1.03216	1.01719	1.0233	0.967389	0.982731	-0.0860998	-0.0134239	0.0417319	0.0456677	0.0245857	0.0332256	-0.0478321	-0.025131
P0C0S5	Histone H2A.Z OS=Homo sapiens GN=H2AFZ PE=1 SV=2 - [H2AZ_HUMAN]	958.46	31.25	8	2	4	89	1.01527	89	9.43825	0.901006	89	11.3581	0.984696	89	9.01969	1.01204	89	7.51284	1.05528	89	5.55618	1.01644	88	7.45969	1.00642	89	7.05065	0.999416	88	7.10493	128	13.5446	1.01527	0.901006	0.984696	1.01204	1.05528	1.01644	1.00642	0.999416	0.0218628	-0.150391	-0.0222491	0.0172634	0.0776195	0.0235226	0.00922744	-0.000842388
P08727	Keratin, type I cytoskeletal 19 OS=Homo sapiens GN=KRT19 PE=1 SV=4 - [K1C19_HUMAN]	955.77	52.5	20	14	19	61	0.984245	59	8.82416	1.02468	59	7.90953	0.977623	59	9.43913	0.986013	59	7.59769	1.02257	59	6.25707	0.969172	59	8.12612	0.995098	59	8.78876	0.981907	59	5.43216	400	44.0791	0.984245	1.02468	0.977623	0.986013	1.02257	0.969172	0.995098	0.981907	-0.022911	0.0351798	-0.0326493	-0.0203209	0.0321948	-0.0451752	-0.00708999	-0.0263415
Q04917	14-3-3 protein eta OS=Homo sapiens GN=YWHAH PE=1 SV=4 - [1433F_HUMAN]	955.429	45.93	5	6	10	53	0.964454	53	9.82981	0.933327	53	10.0668	0.993744	53	9.83867	1.03248	53	5.07969	0.998274	53	4.25974	1.0326	53	8.06436	0.980396	53	5.16044	1.00906	53	9.82605	246	28.201	0.964454	0.933327	0.993744	1.03248	0.998274	1.0326	0.980396	1.00906	-0.052216	-0.0995451	-0.00905446	0.0461167	-0.00249174	0.046282	-0.0285635	0.0130182
P09972	Fructose-bisphosphate aldolase C OS=Homo sapiens GN=ALDOC PE=1 SV=2 - [ALDOC_HUMAN]	952.23	32.42	18	8	10	41	0.971911	40	13.4824	0.951817	40	13.8589	0.95521	40	9.60272	1.0121	40	9.23626	1.00757	40	9.21057	1.01977	40	8.58126	0.999859	40	10.149	1.00459	40	11.9946	364	39.4312	0.971911	0.951817	0.95521	1.0121	1.00757	1.01977	0.999859	1.00459	-0.0411043	-0.0712441	-0.0661104	0.0173449	0.0108741	0.0282456	-0.000203715	0.00661194
A8K4Z4	cDNA FLJ75549, highly similar to Homo sapiens ribosomal protein, large, P0 (RPLP0), transcript variant 1, mRNA OS=Homo sapiens PE=2 SV=1 - [A8K4Z4_HUMAN]	933.77	36.91	20	9	9	46	0.95546	45	7.6448	0.999811	45	7.7914	1.0339	45	5.40239	1.00626	45	4.51306	0.988554	45	5.38729	1.02364	45	6.43367	0.9881	45	5.53257	1.01496	45	6.32617	317	34.2178	0.95546	0.999811	1.0339	1.00626	0.988554	1.02364	0.9881	1.01496	-0.065733	-0.000273069	0.0481009	0.00900452	-0.0166076	0.0337101	-0.0172714	0.0214272
B2R5U1	cDNA, FLJ92620, highly similar to Homo sapiens staphylococcal nuclease domain containing 1 (SND1),mRNA OS=Homo sapiens PE=2 SV=1 - [B2R5U1_HUMAN]	930.212	37.97	6	3	27	44	0.985999	43	9.83641	1.01883	43	5.55702	0.986926	43	8.84146	1.02146	43	4.2718	1.02257	43	6.04825	0.983386	43	8.46618	1.00047	43	5.94157	0.980401	43	8.24349	885	99.6093	0.985999	1.01883	0.986926	1.02146	1.02257	0.983386	1.00047	0.980401	-0.0203424	0.0269089	-0.0189856	0.0306394	0.032197	-0.0241702	0.000670749	-0.0285564
P61247	40S ribosomal protein S3a OS=Homo sapiens GN=RPS3A PE=1 SV=2 - [RS3A_HUMAN]	928.93	26.14	16	7	7	34	1.03158	33	11.9519	1.00329	34	6.96983	1.03222	33	8.83614	1.00173	34	8.11667	1.01264	34	8.184	1.0176	34	7.19829	1.00582	34	11.5587	0.977941	34	7.5964	264	29.9257	1.03158	1.00329	1.03222	1.00173	1.01264	1.0176	1.00582	0.977941	0.0448607	0.00474443	0.0457501	0.00249265	0.0181147	0.0251739	0.00836995	-0.0321812
D6W5C0	Spectrin, beta, non-erythrocytic 1, isoform CRA_b OS=Homo sapiens GN=SPTBN1 PE=4 SV=1 - [D6W5C0_HUMAN]	923.61	23.31	13	37	38	54	1.03023	53	7.60146	1.00076	53	4.29442	1.00085	53	7.35599	1.01009	53	4.81237	0.989372	53	4.85846	1.00375	53	5.86588	0.99633	53	5.53025	1.00685	53	5.38566	2278	264.276	1.03023	1.00076	1.00085	1.01009	0.989372	1.00375	0.99633	1.00685	0.0429643	0.0010976	0.00122342	0.0144899	-0.0154153	0.00540318	-0.00530398	0.00985467
P84085	ADP-ribosylation factor 5 OS=Homo sapiens GN=ARF5 PE=1 SV=2 - [ARF5_HUMAN]	918.99	55.56	7	4	8	44	0.952793	44	10.6087	0.93598	44	13.0823	1.00025	44	12.1661	1.01128	44	8.54991	0.968912	44	10.6086	1.05046	44	14.313	1.03628	44	9.27363	1.01205	44	9.75354	180	20.5166	0.952793	0.93598	1.00025	1.01128	0.968912	1.05046	1.03628	1.01205	-0.0697651	-0.0954498	0.000362648	0.0161823	-0.0455621	0.071017	0.0514108	0.0172775
Q14697	Neutral alpha-glucosidase AB OS=Homo sapiens GN=GANAB PE=1 SV=3 - [GANAB_HUMAN]	913.719	23.52	11	17	17	49	1.00278	49	11.6094	0.991108	49	11.2522	0.995779	49	13.8706	0.986635	49	9.96047	0.965709	49	10.4628	0.990419	49	10.1769	1.02866	49	6.44327	1.00411	49	8.63367	944	106.807	1.00278	0.991108	0.995779	0.986635	0.965709	0.990419	1.02866	1.00411	0.00400053	-0.0128855	-0.00610265	-0.0194113	-0.0503391	-0.0138887	0.0407627	0.00592172
Q01813	6-phosphofructokinase type C OS=Homo sapiens GN=PFKP PE=1 SV=2 - [K6PP_HUMAN]	909.86	29.85	14	16	19	40	0.97446	40	9.33807	0.998881	40	6.44427	1.03546	40	6.77404	1.01742	40	7.83997	0.986257	40	6.4724	0.983526	40	7.52844	0.969947	40	8.02547	0.996131	40	6.63944	784	85.5415	0.97446	0.998881	1.03546	1.01742	0.986257	0.983526	0.969947	0.996131	-0.0373249	-0.00161506	0.0502724	0.0249131	-0.0199643	-0.0239649	-0.0440221	-0.00559255
P62244	40S ribosomal protein S15a OS=Homo sapiens GN=RPS15A PE=1 SV=2 - [RS15A_HUMAN]	905.892	56.92	9	7	7	33	0.976591	33	5.76654	0.986309	33	9.30983	0.998044	33	10.6614	1.01622	33	6.9125	0.973775	33	11.7273	1.02676	33	7.72777	0.976731	33	4.45681	1.02426	33	10.8964	130	14.83	0.976591	0.986309	0.998044	1.01622	0.973775	1.02676	0.976731	1.02426	-0.0341734	-0.0198879	-0.00282533	0.0232106	-0.0383396	0.0381011	-0.033967	0.0345835
Q7Z5T5	EIF3A protein (Fragment) OS=Homo sapiens GN=EIF3A PE=2 SV=1 - [Q7Z5T5_HUMAN]	902.813	29.19	9	21	21	53	1.01475	53	9.39723	0.997524	53	6.94506	1.01699	53	8.41636	1.0109	53	5.97829	1.00069	53	5.0016	0.996129	53	9.95097	0.973422	53	6.33784	1.01704	53	5.78244	812	96.8038	1.01475	0.997524	1.01699	1.0109	1.00069	0.996129	0.973422	1.01704	0.0211259	-0.00357717	0.0243063	0.015634	0.000997353	-0.00559532	-0.0388623	0.0243713
O43143	Putative pre-mRNA-splicing factor ATP-dependent RNA helicase DHX15 OS=Homo sapiens GN=DHX15 PE=1 SV=2 - [DHX15_HUMAN]	902.294	22.64	2	15	16	41	0.997404	41	8.56564	1.02256	41	6.29786	1.02433	41	5.94429	0.992536	41	5.39607	0.986259	41	4.29208	0.984303	41	8.33467	1.00705	41	6.7899	1.01549	41	4.46191	795	90.8752	0.997404	1.02256	1.02433	0.992536	0.986259	0.984303	1.00705	1.01549	-0.00374967	0.0321787	0.034681	-0.0108088	-0.019962	-0.022826	0.0101313	0.0221736
Q9NR30	Nucleolar RNA helicase 2 OS=Homo sapiens GN=DDX21 PE=1 SV=5 - [DDX21_HUMAN]	901.58	28.86	4	17	19	46	0.972356	46	6.59551	1.00193	46	7.50825	1.03212	46	10.024	1.02069	46	5.1907	1.00055	46	5.58415	1.0177	46	6.77699	0.95979	46	5.82476	1.00653	46	6.32188	783	87.2904	0.972356	1.00193	1.03212	1.02069	1.00055	1.0177	0.95979	1.00653	-0.040443	0.00278367	0.0456058	0.0295503	0.000789315	0.0253167	-0.0592097	0.0093838
P60900	Proteasome subunit alpha type-6 OS=Homo sapiens GN=PSMA6 PE=1 SV=1 - [PSA6_HUMAN]	898.848	41.06	12	10	10	54	1.05108	54	13.1792	1.04572	54	12.7292	0.976868	54	10.306	0.972909	54	10.7133	1.02887	54	11.668	0.902571	54	18.5476	0.991661	54	9.92293	0.96885	54	11.2833	246	27.3818	1.05108	1.04572	0.976868	0.972909	1.02887	0.902571	0.991661	0.96885	0.0718779	0.0644942	-0.0337648	-0.0396228	0.0410672	-0.147888	-0.0120811	-0.0456547
P25787	Proteasome subunit alpha type-2 OS=Homo sapiens GN=PSMA2 PE=1 SV=2 - [PSA2_HUMAN]	892.97	48.72	6	8	8	36	0.955789	35	11.7229	0.984086	35	8.60349	1.02432	35	10.7289	1.01588	35	8.47787	0.996778	35	9.34128	1.02619	35	7.88489	1.0093	35	8.25571	0.99805	35	12.1812	234	25.8823	0.955789	0.984086	1.02432	1.01588	0.996778	1.02619	1.0093	0.99805	-0.065236	-0.0231435	0.0346652	0.0227342	-0.00465532	0.0372958	0.013358	-0.00281671
Q6P2Q9	Pre-mRNA-processing-splicing factor 8 OS=Homo sapiens GN=PRPF8 PE=1 SV=2 - [PRP8_HUMAN]	885.73	19.49	7	34	34	52	1.01622	52	8.59914	1.0245	52	4.85768	1.00686	52	7.27177	0.997048	52	5.32953	0.993143	52	7.45011	0.98758	52	7.27873	0.984637	52	4.00723	0.996146	52	6.15753	2335	273.427	1.01622	1.0245	1.00686	0.997048	0.993143	0.98758	0.984637	0.996146	0.0232157	0.0349242	0.00986546	-0.00426551	-0.00992688	-0.0180308	-0.0223359	-0.00557075
P13796	Plastin-2 OS=Homo sapiens GN=LCP1 PE=1 SV=6 - [PLSL_HUMAN]	885.66	36.04	7	14	18	37	1.00785	37	9.94805	1.00233	37	8.2524	1.02665	37	6.68286	1.01247	37	4.7599	0.984628	37	5.38205	1.00274	37	4.70995	0.985711	37	4.35482	0.989885	37	7.29976	627	70.2439	1.00785	1.00233	1.02665	1.01247	0.984628	1.00274	0.985711	0.989885	0.0112793	0.00335339	0.0379478	0.0178731	-0.02235	0.00394453	-0.0207636	-0.0146665
Q13185	Chromobox protein homolog 3 OS=Homo sapiens GN=CBX3 PE=1 SV=4 - [CBX3_HUMAN]	883.82	28.42	3	4	5	36	0.97667	35	5.38012	0.993465	35	5.73657	1.01041	35	7.54533	1.01584	35	4.85046	1.02243	35	4.85754	1.02424	35	4.97897	1.00184	35	6.97793	1.00696	35	4.87942	183	20.7984	0.97667	0.993465	1.01041	1.01584	1.02243	1.02424	1.00184	1.00696	-0.0340568	-0.00945939	0.0149383	0.0226688	0.032002	0.0345564	0.00265451	0.0100062
Q96HX3	Similar to ribophorin I (Fragment) OS=Homo sapiens PE=2 SV=1 - [Q96HX3_HUMAN]	878.51	42.78	8	19	19	46	0.994159	45	8.47512	1.02365	45	5.45296	1.00166	45	6.62062	0.986363	45	5.26276	0.991608	45	8.32907	0.978092	45	9.23051	1.02053	45	7.03311	0.975069	45	6.38037	568	64.5417	0.994159	1.02365	1.00166	0.986363	0.991608	0.978092	1.02053	0.975069	-0.00845191	0.0337156	0.00238585	-0.0198087	-0.0121581	-0.0319581	0.0293178	-0.0364241
P29692	Elongation factor 1-delta OS=Homo sapiens GN=EEF1D PE=1 SV=5 - [EF1D_HUMAN]	871.039	43.77	28	9	10	34	0.932712	34	9.23211	1.03492	34	6.11074	1.04135	34	4.94026	1.03675	34	6.45776	1.00109	34	5.93398	1.02273	34	10.1668	0.947392	34	4.20061	1.00244	34	6.98586	281	31.1028	0.932712	1.03492	1.04135	1.03675	1.00109	1.02273	0.947392	1.00244	-0.100497	0.0495187	0.0584567	0.0520719	0.00157695	0.032432	-0.0779661	0.00351814
P49588	Alanine--tRNA ligase, cytoplasmic OS=Homo sapiens GN=AARS PE=1 SV=2 - [SYAC_HUMAN]	868.59	29.34	3	22	22	43	0.999979	43	12.6677	1.01363	43	7.83786	0.997083	43	6.45898	1.00122	43	8.50107	1.00889	43	5.94366	1.0068	43	6.33672	1.00069	43	4.73423	1.00292	43	7.05815	968	106.743	0.999979	1.01363	0.997083	1.00122	1.00889	1.0068	1.00069	1.00292	-3.0732e-05	0.0195293	-0.00421453	0.00176262	0.0127654	0.00978124	0.000989213	0.00421118
P15559-2	Isoform 2 of NAD(P)H dehydrogenase [quinone] 1 OS=Homo sapiens GN=NQO1 - [NQO1_HUMAN]	863.77	43.75	9	11	11	39	0.922328	39	9.40474	0.938131	39	9.88226	0.988156	39	12.1544	1.0488	39	6.29796	1.01405	39	7.65635	1.04171	39	8.86799	1.02691	39	8.09504	1.03428	39	7.58733	240	27.2782	0.922328	0.938131	0.988156	1.0488	1.01405	1.04171	1.02691	1.03428	-0.116648	-0.0921391	-0.0171897	0.0687462	0.0201311	0.0589496	0.0383139	0.0486221
O00410	Importin-5 OS=Homo sapiens GN=IPO5 PE=1 SV=4 - [IPO5_HUMAN]	862.45	24.25	27	20	20	38	0.992373	35	6.90204	0.972771	35	6.34544	1.02363	35	7.02594	1.04974	35	5.93141	0.964307	35	7.13305	1.03398	35	8.36951	0.961867	35	6.27509	1.03954	35	4.17039	1097	123.55	0.992373	0.972771	1.02363	1.04974	0.964307	1.03398	0.961867	1.03954	-0.0110459	-0.0398281	0.0336886	0.0700253	-0.0524359	0.0482114	-0.05609	0.0559463
F5H816	Phosphorylase OS=Homo sapiens GN=PYGL PE=3 SV=1 - [F5H816_HUMAN]	859.62	35.67	7	18	23	37	0.998156	37	13.0304	1.01227	37	6.75103	1.03523	37	7.97881	0.992242	37	4.70566	0.991725	37	4.95125	0.997717	37	5.38483	0.984583	37	5.36536	1.01477	37	4.2042	813	93.0751	0.998156	1.01227	1.03523	0.992242	0.991725	0.997717	0.984583	1.01477	-0.00266346	0.017591	0.0499528	-0.0112359	-0.0119876	-0.00329794	-0.0224154	0.0211507
Q14240	Eukaryotic initiation factor 4A-II OS=Homo sapiens GN=EIF4A2 PE=1 SV=2 - [IF4A2_HUMAN]	843.96	30.47	19	6	12	46	0.97898	46	9.72685	1.01749	46	7.44612	1.01647	46	5.28243	1.01363	46	3.04556	1.00128	46	6.05338	1.00876	46	6.53856	0.986786	46	4.92726	1.00196	46	6.73605	407	46.3728	0.97898	1.01749	1.01647	1.01363	1.00128	1.00876	0.986786	1.00196	-0.0306481	0.0250125	0.0235706	0.019538	0.00185144	0.0125841	-0.0191905	0.00283089
P35241	Radixin OS=Homo sapiens GN=RDX PE=1 SV=1 - [RADI_HUMAN]	838.41	29.33	13	10	18	52	0.963723	48	10.5709	0.986594	48	9.22468	1.00866	48	10.9863	1.01032	48	7.34922	0.993382	48	7.11111	1.03642	48	9.82376	0.992196	48	7.76614	0.976447	48	8.57829	583	68.5214	0.963723	0.986594	1.00866	1.01032	0.993382	1.03642	0.992196	0.976447	-0.0533088	-0.0194715	0.0124435	0.0148183	-0.00957983	0.0516101	-0.0113035	-0.0343865
Q86UP2-2	Isoform 2 of Kinectin OS=Homo sapiens GN=KTN1 - [KTN1_HUMAN]	834.399	23.92	14	24	24	42	0.964023	42	7.13347	1.00445	42	8.12091	0.999359	42	6.2054	0.985643	42	7.89433	0.985163	42	5.99811	1.00288	42	7.20479	1.00167	42	4.99991	0.999654	42	7.63547	1300	149.519	0.964023	1.00445	0.999359	0.985643	0.985163	1.00288	1.00167	0.999654	-0.05286	0.00640856	-0.000924369	-0.0208626	-0.0215663	0.00414995	0.00240307	-0.000499703
P39019	40S ribosomal protein S19 OS=Homo sapiens GN=RPS19 PE=1 SV=2 - [RS19_HUMAN]	831.93	46.21	2	7	7	35	1.02769	35	11.2861	1.01284	35	10.7382	1.00428	35	7.27324	1.00179	35	4.9627	1.02215	35	4.5339	1.01208	35	6.79937	0.968098	35	7.61599	1.00681	35	5.96941	145	16.0505	1.02769	1.01284	1.00428	1.00179	1.02215	1.01208	0.968098	1.00681	0.0394054	0.0184003	0.00616651	0.00257536	0.0316109	0.0173287	-0.0467744	0.00978907
P17987	T-complex protein 1 subunit alpha OS=Homo sapiens GN=TCP1 PE=1 SV=1 - [TCPA_HUMAN]	825.27	34.89	8	10	15	40	0.998703	40	11.2662	1.01758	40	6.73879	1.00729	40	7.23753	0.990029	40	7.24406	1.00255	40	5.575	0.998313	40	5.79073	0.980675	40	4.78048	0.987195	40	8.04704	556	60.3056	0.998703	1.01758	1.00729	0.990029	1.00255	0.998313	0.980675	0.987195	-0.00187292	0.025139	0.0104753	-0.014457	0.00366733	-0.00243557	-0.0281533	-0.0185924
B4DL86	6-phosphogluconate dehydrogenase, decarboxylating OS=Homo sapiens PE=2 SV=1 - [B4DL86_HUMAN]	825.1	31.93	2	1	11	36	0.964531	36	10.1938	1.01658	36	8.22798	1.00642	36	8.38866	0.997061	36	7.13317	0.99868	36	9.20419	0.984088	36	9.089	1.01672	36	6.69094	0.981591	36	7.40281	429	47.4448	0.964531	1.01658	1.00642	0.997061	0.99868	0.984088	1.01672	0.981591	-0.0521004	0.0237234	0.0092381	-0.004247	-0.00190549	-0.0231403	0.0239291	-0.0268064
A8K690	cDNA FLJ76863, highly similar to Homo sapiens stress-induced-phosphoprotein 1 (Hsp70/Hsp90-organizing protein) (STIP1), mRNA OS=Homo sapiens PE=2 SV=1 - [A8K690_HUMAN]	824	36.1	9	20	20	50	0.972057	50	10.1832	1.01723	50	7.95571	1.03735	50	6.97995	1.01939	50	6.78034	0.995701	50	4.97801	1.01033	50	5.37583	0.974474	50	5.84298	0.979128	50	6.16628	543	62.6154	0.972057	1.01723	1.03735	1.01939	0.995701	1.01033	0.974474	0.979128	-0.0408869	0.024647	0.0529093	0.0277073	-0.00621601	0.0148201	-0.0373039	-0.0304311
Q7Z406-6	Isoform 6 of Myosin-14 OS=Homo sapiens GN=MYH14 - [MYH14_HUMAN]	820.66	18.07	12	23	27	46	0.956656	44	9.181	1.01256	44	6.82658	1.00123	44	7.0487	0.991278	44	6.40579	1.00583	44	6.34923	0.992379	44	9.32529	1.00942	44	6.27386	1.02513	44	8.29812	2003	228.526	0.956656	1.01256	1.00123	0.991278	1.00583	0.992379	1.00942	1.02513	-0.0639273	0.0180066	0.00177694	-0.012638	0.00838609	-0.0110366	0.0135286	0.0358009
Q15366-6	Isoform 6 of Poly(rC)-binding protein 2 OS=Homo sapiens GN=PCBP2 - [PCBP2_HUMAN]	816.62	32.13	42	5	9	37	0.97967	37	12.107	0.998339	37	8.86027	1.00377	37	12.6598	1.01893	37	9.00123	1.00381	37	6.55815	1.00163	37	9.8939	0.959343	37	6.17095	1.03755	37	9.10043	361	38.1264	0.97967	0.998339	1.00377	1.01893	1.00381	1.00163	0.959343	1.03755	-0.0296323	-0.00239781	0.00543526	0.0270487	0.00547909	0.00235272	-0.059882	0.0531776
B3KQF5	cDNA FLJ90381 fis, clone NT2RP2005035, highly similar to Calumenin OS=Homo sapiens PE=2 SV=1 - [B3KQF5_HUMAN]	815.6	61.9	16	3	14	53	0.93268	52	7.93791	0.992779	52	9.01214	0.990918	52	6.75289	1.01464	52	5.44568	0.993991	52	7.68985	1.03535	52	12.3191	1.0331	52	5.24363	1.00469	52	9.31861	315	36.9956	0.93268	0.992779	0.990918	1.01464	0.993991	1.03535	1.0331	1.00469	-0.100546	-0.010455	-0.0131631	0.0209636	-0.00869547	0.0501144	0.0469808	0.00675637
A8K8U1	cDNA FLJ77762, highly similar to Homo sapiens cullin-associated and neddylation-dissociated 1 (CAND1), mRNA OS=Homo sapiens PE=2 SV=1 - [A8K8U1_HUMAN]	812.973	23.33	7	23	23	41	0.983175	41	7.84929	0.993741	41	7.76387	1.00929	41	7.13407	1.00008	41	3.52223	1.00371	41	3.69713	1.02695	41	9.02501	1.0008	41	6.01307	1.01792	41	4.79298	1230	136.231	0.983175	0.993741	1.00929	1.00008	1.00371	1.02695	1.0008	1.01792	-0.0244802	-0.00905781	0.013342	0.000120618	0.00533797	0.0383704	0.00114716	0.0256265
O43175	D-3-phosphoglycerate dehydrogenase OS=Homo sapiens GN=PHGDH PE=1 SV=4 - [SERA_HUMAN]	811.55	24.2	10	11	11	32	1.01212	31	15.0797	1.00418	30	11.2404	0.953453	30	13.082	0.983655	30	6.66648	1.04811	32	6.24071	1.00237	31	8.5241	1.02868	32	6.5999	0.99685	31	8.20963	533	56.6144	1.01212	1.00418	0.953453	0.983655	1.04811	1.00237	1.02868	0.99685	0.017379	0.00601814	-0.0687659	-0.0237755	0.0677885	0.00341808	0.0408005	-0.00455212
P15880	40S ribosomal protein S2 OS=Homo sapiens GN=RPS2 PE=1 SV=2 - [RS2_HUMAN]	809.47	41.3	19	12	12	46	0.940872	45	7.3998	1.01842	45	9.76883	1.01928	45	7.01914	1.02379	45	6.35318	0.994663	45	6.87411	1.02845	45	7.86522	0.982473	45	5.1929	0.973897	45	7.7451	293	31.3046	0.940872	1.01842	1.01928	1.02379	0.994663	1.02845	0.982473	0.973897	-0.0879294	0.026339	0.0275512	0.0339199	-0.00772021	0.040466	-0.0255105	-0.0381593
B4DR68	cDNA FLJ58608, highly similar to Heat shock protein 75 kDa, mitochondrial OS=Homo sapiens PE=2 SV=1 - [B4DR68_HUMAN]	808.44	26.57	13	12	13	33	0.994033	33	11.5701	1.0113	33	6.85372	0.98916	33	9.63247	1.01119	33	4.62387	1.00631	33	7.38471	1.01421	33	7.15137	0.970037	33	4.77367	0.998873	33	8.8831	651	74.1796	0.994033	1.0113	0.98916	1.01119	1.00631	1.01421	0.970037	0.998873	-0.00863464	0.0162132	-0.015724	0.016055	0.00907687	0.02035	-0.0438885	-0.0016266
P42704	Leucine-rich PPR motif-containing protein, mitochondrial OS=Homo sapiens GN=LRPPRC PE=1 SV=3 - [LPPRC_HUMAN]	807.391	24.82	5	28	28	46	0.99158	46	9.73775	0.990113	46	7.43366	0.988966	46	8.93776	1.0136	46	6.02963	1.00358	46	5.08395	0.989679	46	8.53633	1.00777	46	3.74952	1.00447	46	5.51673	1394	157.805	0.99158	0.990113	0.988966	1.0136	1.00358	0.989679	1.00777	1.00447	-0.0121987	-0.0143355	-0.0160075	0.0194855	0.00515963	-0.0149668	0.0111602	0.0064364
P17858	6-phosphofructokinase, liver type OS=Homo sapiens GN=PFKL PE=1 SV=6 - [K6PL_HUMAN]	805.381	19.23	9	8	11	29	0.993969	28	8.30941	1.03227	27	7.52543	1.01596	27	6.62716	0.994961	27	6.2264	0.973882	27	6.78387	0.992292	28	5.76582	1.03671	27	6.18981	0.980409	27	6.30623	780	84.9642	0.993969	1.03227	1.01596	0.994961	0.973882	0.992292	1.03671	0.980409	-0.00872742	0.0458173	0.0228369	-0.00728794	-0.0381805	-0.0111638	0.0520151	-0.0285442
P36578	60S ribosomal protein L4 OS=Homo sapiens GN=RPL4 PE=1 SV=5 - [RL4_HUMAN]	804.14	27.4	10	10	10	40	0.952051	38	7.09506	1.00301	38	8.44799	1.02292	38	7.06381	1.01798	38	5.08767	1.0109	38	3.52131	1.03191	38	5.75347	0.954344	38	6.01578	1.02828	38	5.13484	427	47.6674	0.952051	1.00301	1.02292	1.01798	1.0109	1.03191	0.954344	1.02828	-0.0708897	0.00432964	0.0326866	0.0257083	0.0156336	0.0453213	-0.067419	0.0402313
P55060-3	Isoform 3 of Exportin-2 OS=Homo sapiens GN=CSE1L - [XPO2_HUMAN]	801.511	24.34	10	18	18	42	0.994686	37	10.1286	0.987747	37	10.8022	1.01364	37	9.09651	1.00037	37	7.35832	0.988788	37	6.55428	1.00403	37	5.53407	0.998229	37	6.541	1.00183	37	7.07305	945	107.709	0.994686	0.987747	1.01364	1.00037	0.988788	1.00403	0.998229	1.00183	-0.0076864	-0.0177861	0.01955	0.000528496	-0.0162675	0.00580148	-0.00255677	0.00263964
E9PFH8	Lupus La protein OS=Homo sapiens GN=SSB PE=4 SV=1 - [E9PFH8_HUMAN]	789.41	38.78	10	13	13	48	0.94502	47	6.77124	1.04097	47	6.68396	1.00809	47	8.04013	1.01767	47	4.52545	0.978378	47	7.12601	1.04457	47	6.76064	0.996355	47	3.40021	0.989697	47	8.05019	361	41.7987	0.94502	1.04097	1.00809	1.01767	0.978378	1.04457	0.996355	0.989697	-0.0815828	0.0579228	0.0116229	0.0252666	-0.031536	0.0629082	-0.00526756	-0.0149409
P62820	Ras-related protein Rab-1A OS=Homo sapiens GN=RAB1A PE=1 SV=3 - [RAB1A_HUMAN]	786.504	53.66	55	5	10	38	0.971718	23	6.22458	1.00962	23	7.44069	0.999	23	8.04812	1.02557	23	4.37913	0.991378	23	9.71266	0.975129	23	8.85805	0.975069	23	5.92341	0.99628	23	4.52384	205	22.6634	0.971718	1.00962	0.999	1.02557	0.991378	0.975129	0.975069	0.99628	-0.0413903	0.0138064	-0.00144271	0.0364317	-0.0124932	-0.0363351	-0.0364241	-0.00537626
P31943	Heterogeneous nuclear ribonucleoprotein H OS=Homo sapiens GN=HNRNPH1 PE=1 SV=4 - [HNRH1_HUMAN]	782.505	23.16	23	3	7	31	0.975756	31	7.71956	0.979895	31	9.40066	1.02136	31	9.04486	1.00895	31	4.59825	1.00244	31	6.54327	1.02886	31	6.95505	0.973156	31	6.16837	1.0728	31	7.27183	449	49.1984	0.975756	0.979895	1.02136	1.00895	1.00244	1.02886	0.973156	1.0728	-0.0354081	-0.0293006	0.0304851	0.0128611	0.00350874	0.0410508	-0.0392575	0.101378
A2BEY0	Valyl-tRNA synthetase (Fragment) OS=Homo sapiens GN=VARS PE=3 SV=1 - [A2BEY0_HUMAN]	781.86	14.55	14	15	15	35	1.0242	35	9.93327	0.986714	35	6.3948	0.95879	35	11.3149	1.00725	35	3.99188	0.995587	35	6.19291	1.02569	35	10.4635	0.984558	35	4.61598	0.9977	35	7.02254	1182	131.747	1.0242	0.986714	0.95879	1.00725	0.995587	1.02569	0.984558	0.9977	0.0344918	-0.0192966	-0.0607139	0.010425	-0.00638141	0.0365988	-0.0224525	-0.00332169
B4E299	cDNA FLJ54574, highly similar to Staphylococcal nuclease domain-containing protein 1 OS=Homo sapiens PE=2 SV=1 - [B4E299_HUMAN]	775.646	34.65	2	1	25	40	0.981961	39	7.86541	1.02137	39	5.73408	0.986926	39	9.64706	1.02146	39	4.2718	1.03826	39	7.34913	0.988041	39	8.66984	1.00062	39	5.67468	0.978345	39	8.21854	889	99.6164	0.981961	1.02137	0.986926	1.02146	1.03826	0.988041	1.00062	0.978345	-0.0262618	0.0305118	-0.0189856	0.0306394	0.054167	-0.0173576	0.00089648	-0.0315849
O00231	26S proteasome non-ATPase regulatory subunit 11 OS=Homo sapiens GN=PSMD11 PE=1 SV=3 - [PSD11_HUMAN]	773.48	42.65	6	14	14	34	0.973387	34	7.20514	1.00537	34	7.3325	1.01845	34	6.28254	1.02696	34	4.88995	1.0093	34	5.49555	1.00424	34	7.5772	0.979907	34	5.52509	1.01553	34	5.61594	422	47.434	0.973387	1.00537	1.01845	1.02696	1.0093	1.00424	0.979907	1.01553	-0.0389139	0.007732	0.0263731	0.0383795	0.0133524	0.00609883	-0.0292839	0.0222382
P38919	Eukaryotic initiation factor 4A-III OS=Homo sapiens GN=EIF4A3 PE=1 SV=4 - [IF4A3_HUMAN]	769.593	28.71	12	10	12	35	0.969138	35	13.0743	1.02803	35	9.80499	1.02233	35	7.44566	1.00802	35	5.42041	0.972043	35	6.57345	1.00371	35	7.2577	1.0041	35	5.72612	0.983822	35	8.49892	411	46.8412	0.969138	1.02803	1.02233	1.00802	0.972043	1.00371	1.0041	0.983822	-0.0452263	0.0398791	0.0318647	0.0115209	-0.0409078	0.00534289	0.00590323	-0.0235309
A8K3Z3	26S protease regulatory subunit 8 OS=Homo sapiens GN=PSMC5 PE=2 SV=1 - [A8K3Z3_HUMAN]	762.96	50.75	11	16	17	37	0.973682	35	11.0462	0.97101	35	6.27031	1.01457	35	6.48233	1.02153	35	8.04851	1.00342	35	7.12855	1.02718	35	6.6016	0.988452	35	5.53309	1.00636	35	8.29166	398	44.7557	0.973682	0.97101	1.01457	1.02153	1.00342	1.02718	0.988452	1.00636	-0.0384774	-0.0424422	0.0208676	0.030734	0.00492475	0.0386948	-0.0167571	0.00914745
Q15029-2	Isoform 2 of 116 kDa U5 small nuclear ribonucleoprotein component OS=Homo sapiens GN=EFTUD2 - [U5S1_HUMAN]	761.833	26.57	12	19	20	40	1.00651	40	7.0099	1.00763	40	6.06279	1.00254	40	6.04504	1.0104	40	3.26646	0.990861	40	4.96647	0.995332	40	6.85473	1.0041	40	4.30815	0.99453	40	8.89737	937	105.317	1.00651	1.00763	1.00254	1.0104	0.990861	0.995332	1.0041	0.99453	0.00936526	0.0109598	0.00366129	0.0149314	-0.0132451	-0.00675009	0.00590377	-0.00791356
Q00839	Heterogeneous nuclear ribonucleoprotein U OS=Homo sapiens GN=HNRNPU PE=1 SV=6 - [HNRPU_HUMAN]	759.87	20.97	10	15	15	40	0.945337	40	7.19691	1.00032	40	5.49122	0.998496	40	8.40513	1.03257	40	6.32251	1.01414	40	5.92923	0.987981	40	8.21904	1.01511	40	5.46091	0.990177	40	5.69206	825	90.528	0.945337	1.00032	0.998496	1.03257	1.01414	0.987981	1.01511	0.990177	-0.0811001	0.000459544	-0.0021709	0.0462333	0.0202533	-0.0174442	0.0216417	-0.0142416
B5MD17	Chromobox protein homolog 1 (Fragment) OS=Homo sapiens GN=CBX1 PE=4 SV=1 - [B5MD17_HUMAN]	759.05	26.19	5	2	3	30	0.97667	29	3.98037	0.992069	29	4.43472	0.995747	29	7.4753	1.01867	29	5.16865	1.02243	29	5.30107	1.02172	29	4.61281	1.00303	29	4.47405	1.01491	29	5.23511	168	19.3137	0.97667	0.992069	0.995747	1.01867	1.02243	1.02172	1.00303	1.01491	-0.0340568	-0.011488	-0.00614892	0.0266883	0.032002	0.0309994	0.00436649	0.0213548
A7BI36	p180/ribosome receptor OS=Homo sapiens GN=RRBP1 PE=2 SV=2 - [A7BI36_HUMAN]	750.71	32.79	11	23	23	38	0.977036	38	9.44822	1.01473	38	7.32853	1.02832	38	7.69016	0.996175	38	4.25969	1.01125	38	5.24918	0.99855	38	6.83056	0.990884	38	6.86271	0.993454	38	5.9049	1540	165.649	0.977036	1.01473	1.02832	0.996175	1.01125	0.99855	0.990884	0.993454	-0.0335167	0.021097	0.0402962	-0.00552859	0.0161431	-0.00209382	-0.0132116	-0.0094749
P23396	40S ribosomal protein S3 OS=Homo sapiens GN=RPS3 PE=1 SV=2 - [RS3_HUMAN]	745.9	51.44	18	12	12	43	0.985377	43	10.09	1.03991	43	6.36545	1.03546	43	7.53135	1.00382	43	6.27123	0.990852	43	5.49561	1.00925	43	6.5526	0.968247	43	7.36539	0.989681	43	5.23722	243	26.6714	0.985377	1.03991	1.03546	1.00382	0.990852	1.00925	0.968247	0.989681	-0.0212525	0.0564544	0.0502649	0.00549802	-0.0132585	0.0132768	-0.0465525	-0.0149639
Q8TB01	Similar to cytoskeleton-associated protein 4 (Fragment) OS=Homo sapiens PE=2 SV=1 - [Q8TB01_HUMAN]	744.23	41.61	4	20	20	37	0.978121	37	5.79547	1.02071	37	6.00678	1.00273	37	7.31867	1.02004	37	3.95861	1.00738	37	4.83425	1.00291	37	7.36735	0.986087	37	7.90045	0.985212	37	4.80472	560	62.023	0.978121	1.02071	1.00273	1.02004	1.00738	1.00291	0.986087	0.985212	-0.0319155	0.0295746	0.0039281	0.0286212	0.010607	0.00418913	-0.0202132	-0.0214937
B3KQ33	cDNA FLJ32715 fis, clone TESTI2000784, highly similar to Importin-4 OS=Homo sapiens PE=2 SV=1 - [B3KQ33_HUMAN]	739.08	19.61	18	13	13	25	1.05714	25	10.0804	0.934735	25	8.29291	0.974703	25	6.13136	1.00147	25	8.07718	0.95656	25	6.78729	1.01977	25	13.4036	0.981146	25	9.2685	1.01105	25	7.45334	1081	118.651	1.05714	0.934735	0.974703	1.00147	0.95656	1.01977	0.981146	1.01105	0.0801686	-0.0973708	-0.0369653	0.00211527	-0.0640732	0.0282492	-0.0274598	0.0158571
H7BYY1	Tropomyosin 1 (Alpha), isoform CRA_m OS=Homo sapiens GN=TPM1 PE=3 SV=1 - [H7BYY1_HUMAN]	735.515	47.18	11	2	12	46	0.97973	46	13.9188	1.04262	46	5.99617	1.05147	46	6.68546	1.03306	46	5.87993	0.975386	46	5.79233	1.01877	46	6.0787	0.939683	46	7.2337	1.01322	46	6.18056	248	28.7296	0.97973	1.04262	1.05147	1.03306	0.975386	1.01877	0.939683	1.01322	-0.0295434	0.060208	0.0724089	0.0469233	-0.0359551	0.0268248	-0.089754	0.018945
E1NZA1	Peroxisome proliferator activated receptor interacting complex protein OS=Homo sapiens GN=PRIC295 PE=2 SV=1 - [E1NZA1_HUMAN]	732.59	10.63	3	21	21	30	0.998144	30	10.1944	0.979199	30	10.2838	0.973465	30	9.00225	1.008	30	4.76507	0.997399	30	6.00996	0.985371	30	12.7162	0.978897	30	9.20993	1.01086	29	7.79195	2671	292.558	0.998144	0.979199	0.973465	1.008	0.997399	0.985371	0.978897	1.01086	-0.0026808	-0.0303256	-0.0387989	0.0115015	-0.00375671	-0.0212617	-0.0307713	0.0155798
P62081	40S ribosomal protein S7 OS=Homo sapiens GN=RPS7 PE=1 SV=1 - [RS7_HUMAN]	726.403	40.21	3	7	7	38	0.981351	38	13.7075	0.962171	38	13.0844	1.0294	38	9.98248	1.0097	38	7.68305	0.971301	38	7.86361	0.997437	38	10.5039	0.980692	38	8.67503	1.04419	38	14.2077	194	22.1133	0.981351	0.962171	1.0294	1.0097	0.971301	0.997437	0.980692	1.04419	-0.0271596	-0.0556345	0.0418027	0.0139319	-0.0420102	-0.00370283	-0.0281275	0.0623843
B4DPW9	cDNA FLJ51929, highly similar to Plastin-3 OS=Homo sapiens PE=2 SV=1 - [B4DPW9_HUMAN]	725.78	33	12	12	18	36	0.970116	36	9.93597	0.993203	36	5.8524	1.03032	36	5.43117	1.01333	36	3.43018	0.999907	36	4.78269	1.01585	36	6.2678	0.994417	36	7.14482	1.01831	36	5.08177	603	67.5566	0.970116	0.993203	1.03032	1.01333	0.999907	1.01585	0.994417	1.01831	-0.0437714	-0.0098398	0.0430919	0.019098	-0.000133873	0.0226906	-0.00807668	0.0261829
B2R5H0	cDNA, FLJ92471, highly similar to Homo sapiens S100 calcium binding protein A11 (calgizzarin) (S100A11), mRNA OS=Homo sapiens PE=4 SV=1 - [B2R5H0_HUMAN]	724.63	39.05	2	3	4	28	0.949619	27	7.81375	1.04709	27	5.94019	1.0992	27	6.72439	1.0928	27	7.15483	1.03225	27	6.34857	0.848001	27	7.26847	0.947972	27	6.46728	0.975914	27	5.64661	105	11.7168	0.949619	1.04709	1.0992	1.0928	1.03225	0.848001	0.947972	0.975914	-0.0745797	0.0663914	0.136449	0.12803	0.0457945	-0.237862	-0.0770832	-0.0351742
O60744	Thioredoxin delta 3 (Fragment) OS=Homo sapiens GN=TXN delta 3 PE=2 SV=1 - [O60744_HUMAN]	720.56	39.29	3	4	4	22	0.959779	22	17.2216	0.986208	22	8.32982	1.01319	22	10.809	1.02611	22	10.5961	0.968217	22	8.59552	1.0045	22	7.38115	0.976434	22	5.79985	1.04534	22	6.175	84	9.31464	0.959779	0.986208	1.01319	1.02611	0.968217	1.0045	0.976434	1.04534	-0.0592266	-0.0200357	0.0188997	0.0371806	-0.0465984	0.00647434	-0.0344059	0.0639684
P46783	40S ribosomal protein S10 OS=Homo sapiens GN=RPS10 PE=1 SV=1 - [RS10_HUMAN]	717.4	43.64	5	7	7	45	0.983492	45	9.51956	0.927509	45	15.6663	0.99755	45	7.21208	1.02376	45	7.03268	0.987764	45	8.68318	1.09069	45	17.365	0.96627	45	6.58942	1.05437	45	6.93604	165	18.8859	0.983492	0.927509	0.99755	1.02376	0.987764	1.09069	0.96627	1.05437	-0.0240141	-0.108567	-0.00353846	0.0338756	-0.0177612	0.125247	-0.0495011	0.0763748
P09493-3	Isoform 3 of Tropomyosin alpha-1 chain OS=Homo sapiens GN=TPM1 - [TPM1_HUMAN]	715.392	46.13	9	0	13	47	0.979468	47	13.8883	1.0304	47	6.71233	1.05171	47	6.77558	1.03306	47	5.98842	0.975737	47	5.13818	1.03256	47	6.75609	0.943215	47	7.76502	1.00709	47	6.9807	284	32.8558	0.979468	1.0304	1.05171	1.03306	0.975737	1.03256	0.943215	1.00709	-0.0299304	0.0431975	0.0727435	0.0469272	-0.0354361	0.0462261	-0.0843412	0.0101955
O75533	Splicing factor 3B subunit 1 OS=Homo sapiens GN=SF3B1 PE=1 SV=3 - [SF3B1_HUMAN]	712.56	18.71	7	18	18	33	0.961809	32	7.19685	1.00068	32	8.93296	0.999951	32	9.35575	1.01944	32	6.20046	1.00274	32	5.339	1.01061	32	6.78024	1.00693	32	5.09731	1.01136	32	7.66029	1304	145.738	0.961809	1.00068	0.999951	1.01944	1.00274	1.01061	1.00693	1.01136	-0.0561779	0.000981696	-7.13854e-05	0.0277757	0.00394533	0.0152285	0.00996714	0.0163037
J3KR24	Isoleucine--tRNA ligase, cytoplasmic OS=Homo sapiens GN=IARS PE=4 SV=1 - [J3KR24_HUMAN]	711.188	27.17	13	24	24	39	1.0088	39	9.531	1.00792	39	5.19661	1.01695	39	5.23792	0.991208	39	5.03252	0.988255	39	5.57018	0.981728	39	7.71345	0.995177	39	6.16745	0.980738	39	5.62325	1152	131.68	1.0088	1.00792	1.01695	0.991208	0.988255	0.981728	0.995177	0.980738	0.0126334	0.0113797	0.0242492	-0.0127405	-0.0170442	-0.0266054	-0.00697538	-0.0280601
F8W020	Nucleosome assembly protein 1-like 1 (Fragment) OS=Homo sapiens GN=NAP1L1 PE=3 SV=1 - [F8W020_HUMAN]	707.27	41.55	16	1	6	31	0.979423	31	11.9835	0.934041	31	10.6608	0.988833	31	5.47647	1.00609	31	4.43662	1.00336	31	9.74783	1.09343	31	14.0216	1.01172	31	4.16079	1.05171	31	6.71602	207	24.3513	0.979423	0.934041	0.988833	1.00609	1.00336	1.09343	1.01172	1.05171	-0.0299953	-0.0984424	-0.0162006	0.00876188	0.00483767	0.12886	0.0168063	0.0727312
P21796	Voltage-dependent anion-selective channel protein 1 OS=Homo sapiens GN=VDAC1 PE=1 SV=2 - [VDAC1_HUMAN]	706.423	48.76	4	11	12	40	0.971709	29	7.4618	1.00203	29	6.05457	1.0345	29	8.95124	1.02468	29	5.51654	1.00141	29	4.09622	1.01924	29	5.3119	0.960865	29	8.5735	0.989609	29	5.58814	283	30.7536	0.971709	1.00203	1.0345	1.02468	1.00141	1.01924	0.960865	0.989609	-0.0414043	0.0029268	0.0489352	0.0351779	0.00203799	0.0274996	-0.057595	-0.0150691
Q9H0U4	Ras-related protein Rab-1B OS=Homo sapiens GN=RAB1B PE=1 SV=1 - [RAB1B_HUMAN]	703.835	40.8	52	1	6	36	0.962897	15	6.07663	0.992436	15	8.6065	1.00945	15	6.8193	1.03411	15	4.16029	1.01503	15	8.94721	0.975129	15	8.85805	0.974805	15	5.47081	1.00361	15	2.97686	201	22.1572	0.962897	0.992436	1.00945	1.03411	1.01503	0.975129	0.974805	1.00361	-0.0545459	-0.0109536	0.0135746	0.0483962	0.0215269	-0.0363351	-0.0368141	0.00520049
Q8NC51-2	Isoform 2 of Plasminogen activator inhibitor 1 RNA-binding protein OS=Homo sapiens GN=SERBP1 - [PAIRB_HUMAN]	697.02	30.35	7	9	9	36	0.97181	36	10.5938	0.995134	36	9.55816	1.02656	36	7.26158	0.987884	36	8.55551	1.01319	36	7.37325	0.972738	36	13.2392	0.978284	36	8.07977	0.99301	36	10.8401	402	44.2302	0.97181	0.995134	1.02656	0.987884	1.01319	0.972738	0.978284	0.99301	-0.0412535	-0.00703713	0.0378239	-0.017587	0.0188993	-0.0398763	-0.0316742	-0.0101194
Q92841	Probable ATP-dependent RNA helicase DDX17 OS=Homo sapiens GN=DDX17 PE=1 SV=2 - [DDX17_HUMAN]	694.9	27.43	11	9	18	39	0.988681	39	11.3131	0.991177	39	8.76487	1.00208	39	5.31061	1.00717	39	5.43009	1.02985	39	3.653	1.01941	39	4.64885	0.968541	39	8.94923	1.0089	39	6.71207	729	80.222	0.988681	0.991177	1.00208	1.00717	1.02985	1.01941	0.968541	1.0089	-0.0164231	-0.012786	0.0029954	0.0103046	0.0424294	0.0277367	-0.0461149	0.0127824
C9J9K3	40S ribosomal protein SA (Fragment) OS=Homo sapiens GN=RPSA PE=3 SV=1 - [C9J9K3_HUMAN]	691.861	29.55	4	5	7	33	0.997346	32	7.47082	1.0259	32	8.48951	1.0041	32	9.02437	1.00933	32	7.03582	0.984974	32	6.02801	0.995909	32	8.51862	0.968179	32	6.62729	0.960228	32	6.62819	264	29.487	0.997346	1.0259	1.0041	1.00933	0.984974	0.995909	0.968179	0.960228	-0.00383438	0.0368923	0.00589729	0.0133968	-0.0218429	-0.00591359	-0.0466541	-0.0585515
Q6NTA2	HNRNPL protein (Fragment) OS=Homo sapiens GN=HNRNPL PE=2 SV=2 - [Q6NTA2_HUMAN]	691.64	18.53	5	6	6	26	0.931282	26	5.31277	1.00117	26	9.90623	1.01267	26	4.53097	1.02211	26	3.76736	1.00195	26	6.09602	0.996865	26	12.0043	1.01155	26	4.31704	1.00281	26	7.89957	572	61.8881	0.931282	1.00117	1.01267	1.02211	1.00195	0.996865	1.01155	1.00281	-0.10271	0.00168055	0.018157	0.0315516	0.00281713	-0.00452995	0.0165746	0.00405335
P62826	GTP-binding nuclear protein Ran OS=Homo sapiens GN=RAN PE=1 SV=3 - [RAN_HUMAN]	687.91	33.8	8	8	8	41	0.975763	41	11.1705	0.944661	41	9.22786	0.995411	41	9.74428	1.00161	41	6.86886	1.00248	41	10.0756	1.05404	41	9.65166	0.995511	41	7.83007	1.02292	41	8.79346	216	24.4076	0.975763	0.944661	0.995411	1.00161	1.00248	1.05404	0.995511	1.02292	-0.035397	-0.0821317	-0.00663624	0.00232189	0.00356691	0.0759321	-0.00649022	0.0326882
P49321	Nuclear autoantigenic sperm protein OS=Homo sapiens GN=NASP PE=1 SV=2 - [NASP_HUMAN]	686.784	24.49	19	15	15	29	0.996321	29	12.3935	0.993314	29	9.65164	1.00644	29	8.01957	0.982724	29	6.12699	1.00854	29	5.16693	1.00435	29	8.51174	0.994244	29	5.40586	0.984677	29	8.30055	788	85.1861	0.996321	0.993314	1.00644	0.982724	1.00854	1.00435	0.994244	0.984677	-0.00531694	-0.00967823	0.00926526	-0.0251411	0.0122676	0.00626422	-0.00832787	-0.0222775
F8W118	Nucleosome assembly protein 1-like 1 (Fragment) OS=Homo sapiens GN=NAP1L1 PE=3 SV=1 - [F8W118_HUMAN]	685.43	38.76	8	1	6	31	0.979423	31	11.9835	0.931748	31	10.5832	0.983845	31	5.07611	1.00609	31	4.43662	1.00363	31	7.47299	1.09343	31	13.8014	1.01329	31	4.3909	1.05171	31	8.13888	209	24.6783	0.979423	0.931748	0.983845	1.00609	1.00363	1.09343	1.01329	1.05171	-0.0299953	-0.101988	-0.0234972	0.00876188	0.00522463	0.12886	0.0190424	0.0727312
D9YZV2	Tropomyosin 1 (Alpha) isoform 5 OS=Homo sapiens GN=TPM1 PE=3 SV=1 - [D9YZV2_HUMAN]	685.243	40.85	10	1	12	43	0.972966	43	12.4123	1.01268	43	7.02588	1.05283	43	6.75317	1.03517	43	5.68817	0.975737	43	4.29866	1.0379	43	6.07723	0.943215	43	6.34057	1.02229	43	4.99624	284	32.8457	0.972966	1.01268	1.05283	1.03517	0.975737	1.0379	0.943215	1.02229	-0.0395393	0.0181778	0.0742742	0.0498735	-0.0354361	0.0536606	-0.0843412	0.0318005
D9YZV8	Tropomyosin 1 (Alpha) isoform 7 OS=Homo sapiens GN=TPM1 PE=3 SV=1 - [D9YZV8_HUMAN]	682.857	35.92	5	1	11	45	0.978068	45	13.7175	1.02151	45	6.99128	1.05171	45	6.52766	1.03306	45	5.43173	0.975737	45	5.74233	1.03595	45	6.35591	0.943215	45	7.81961	1.00707	45	7.18823	284	32.7967	0.978068	1.02151	1.05171	1.03306	0.975737	1.03595	0.943215	1.00707	-0.0319938	0.0306982	0.0727435	0.0469193	-0.0354361	0.0509567	-0.0843412	0.010161
P45974-2	Isoform Short of Ubiquitin carboxyl-terminal hydrolase 5 OS=Homo sapiens GN=USP5 - [UBP5_HUMAN]	679.828	24.43	2	15	15	34	1.01462	34	7.57938	1.01981	34	5.49791	0.995704	34	7.49822	0.987291	34	6.16461	1.01625	34	5.46736	0.982519	34	8.07216	1.00653	34	6.68192	0.976367	34	4.21261	835	93.2484	1.01462	1.01981	0.995704	0.987291	1.01625	0.982519	1.00653	0.976367	0.0209333	0.0282962	-0.00621109	-0.0184526	0.0232564	-0.025443	0.00939315	-0.0345049
Q4W4Y1	Dopamine receptor interacting protein 4 OS=Homo sapiens GN=DRIP4 PE=2 SV=1 - [Q4W4Y1_HUMAN]	677.805	21.2	11	16	16	35	0.962347	34	10.0026	0.997247	34	5.55083	1.00097	34	6.82164	1.00755	34	6.59283	1.03105	34	5.03581	1.00426	34	7.04536	0.976031	34	3.95091	1.02284	34	8.70377	868	96.0192	0.962347	0.997247	1.00097	1.00755	1.03105	1.00426	0.976031	1.02284	-0.0553715	-0.00397789	0.00140408	0.0108562	0.0441146	0.0061395	-0.0350012	0.0325767
B4DF70	cDNA FLJ60461, highly similar to Peroxiredoxin-2 (EC 1.11.1.15) OS=Homo sapiens PE=2 SV=1 - [B4DF70_HUMAN]	675.03	38.8	4	7	8	32	0.938232	31	10.9105	0.986992	31	7.20303	0.994313	31	8.50717	0.990236	31	3.61846	1.03301	31	6.46542	1.01022	31	6.79283	1.02979	31	6.05077	0.981369	31	4.65069	183	20.0946	0.938232	0.986992	0.994313	0.990236	1.03301	1.01022	1.02979	0.981369	-0.0919838	-0.0188897	-0.00822751	-0.0141555	0.0468542	0.0146675	0.0423458	-0.0271319
Q00341	Vigilin OS=Homo sapiens GN=HDLBP PE=1 SV=2 - [VIGLN_HUMAN]	668.355	23.19	28	21	21	39	0.958715	36	8.16848	1.00694	36	6.70889	1.00495	36	6.61018	1.00626	36	5.09697	1.00601	36	5.46537	1.01723	36	8.25455	0.98556	36	6.58682	1.04177	36	5.96151	1268	141.368	0.958715	1.00694	1.00495	1.00626	1.00601	1.01723	0.98556	1.04177	-0.0608268	0.00997069	0.00712117	0.00900484	0.00863975	0.02464	-0.020985	0.0590393
B5BTY4	ATP-dependent RNA helicase DDX3X OS=Homo sapiens GN=DDX3X PE=2 SV=1 - [B5BTY4_HUMAN]	667.02	28.85	15	15	16	32	0.991202	32	13.1161	0.993835	32	8.19142	1.00878	32	7.05792	0.993207	32	7.59579	1.00786	32	7.68946	1.00882	32	6.90133	1.01833	32	9.46454	1.00316	32	9.21414	662	73.126	0.991202	0.993835	1.00878	0.993207	1.00786	1.00882	1.01833	1.00316	-0.0127493	-0.00892199	0.0126064	-0.00983399	0.0112923	0.0126704	0.0262041	0.00455327
P14174	Macrophage migration inhibitory factor OS=Homo sapiens GN=MIF PE=1 SV=4 - [MIF_HUMAN]	664.09	53.04	1	3	5	32	1.08371	31	13.6875	0.976583	31	12.7796	0.890574	31	19.8084	1.01835	31	8.46418	1.00304	31	8.31892	0.944056	31	11.5108	1.03089	31	14.315	0.983444	31	9.50368	115	12.4682	1.08371	0.976583	0.890574	1.01835	1.00304	0.944056	1.03089	0.983444	0.115977	-0.0341851	-0.167193	0.0262326	0.00437855	-0.0830553	0.0438937	-0.0240858
A4D210	Eukaryotic translation initiation factor 3 subunit B OS=Homo sapiens GN=EIF3S9 PE=3 SV=1 - [A4D210_HUMAN]	659.27	21.42	9	14	14	39	1.02262	39	8.81447	1.02793	39	8.57223	1.05261	39	8.97601	1.01536	39	5.14618	0.994955	39	6.34125	1.00783	39	5.04074	0.945327	39	9.06305	0.986071	39	8.02487	775	88.625	1.02262	1.02793	1.05261	1.01536	0.994955	1.00783	0.945327	0.986071	0.032264	0.0397376	0.0739729	0.0219973	-0.0072964	0.011258	-0.0811152	-0.0202362
Q5M7Z9	TARS protein (Fragment) OS=Homo sapiens GN=TARS PE=2 SV=1 - [Q5M7Z9_HUMAN]	659.251	20.23	13	14	14	34	1.02455	34	9.94932	1.03271	34	7.17868	1.01795	34	6.85509	1.00057	34	6.34712	1.00622	34	6.14691	0.964665	34	6.75146	0.978442	34	4.99213	1.01465	34	8.97777	682	78.5554	1.02455	1.03271	1.01795	1.00057	1.00622	0.964665	0.978442	1.01465	0.0349894	0.0464365	0.025668	0.000819863	0.00894186	-0.0519003	-0.0314412	0.0209833
B4DSQ5	cDNA FLJ53608, highly similar to Protein transport protein Sec23A OS=Homo sapiens PE=2 SV=1 - [B4DSQ5_HUMAN]	658.88	13.04	14	6	7	19	1.02177	19	7.37722	1.04039	19	7.85362	0.951446	19	8.00422	1.00739	19	4.35633	0.979287	19	8.2412	1.0375	19	9.25569	0.99677	19	5.76091	0.989128	19	5.0992	736	82.8745	1.02177	1.04039	0.951446	1.00739	0.979287	1.0375	0.99677	0.989128	0.0310757	0.057125	-0.0718057	0.0106171	-0.0301964	0.0531132	-0.00466705	-0.0157709
E7EWI9	Heterogeneous nuclear ribonucleoprotein A3 OS=Homo sapiens GN=HNRNPA3 PE=4 SV=1 - [E7EWI9_HUMAN]	656.6	24.84	9	5	7	40	0.985969	40	11.6932	0.961539	40	9.52204	0.975106	40	9.28489	1.00942	40	5.93652	1.03651	40	5.88335	0.980617	40	14.9281	1.00846	40	9.80035	0.988353	40	5.21122	322	34.081	0.985969	0.961539	0.975106	1.00942	1.03651	0.980617	1.00846	0.988353	-0.0203853	-0.0565828	-0.0363694	0.0135298	0.051728	-0.028239	0.0121561	-0.0169013
Q12906-4	Isoform 4 of Interleukin enhancer-binding factor 3 OS=Homo sapiens GN=ILF3 - [ILF3_HUMAN]	655.62	22.64	23	12	12	34	0.974906	33	6.26873	0.992702	33	5.43127	0.995121	33	6.48802	1.02659	33	6.38697	0.992804	33	5.68568	1.01939	33	8.23235	1.00433	33	3.86511	1.01578	33	8.75024	698	75.4608	0.974906	0.992702	0.995121	1.02659	0.992804	1.01939	1.00433	1.01578	-0.0366656	-0.0105679	-0.00705672	0.0378588	-0.0104191	0.0277129	0.00623922	0.0225871
P31947	14-3-3 protein sigma OS=Homo sapiens GN=SFN PE=1 SV=1 - [1433S_HUMAN]	654.464	24.19	3	2	6	41	0.971406	35	6.53729	0.927628	35	9.15234	0.987383	35	9.30379	1.04499	35	6.22524	1.01341	35	6.4004	1.06788	35	8.64486	0.981792	35	4.59663	1.03494	35	10.4429	248	27.7567	0.971406	0.927628	0.987383	1.04499	1.01341	1.06788	0.981792	1.03494	-0.0418539	-0.108382	-0.0183184	0.0634877	0.0192239	0.094752	-0.0265106	0.0495518
P11388	DNA topoisomerase 2-alpha OS=Homo sapiens GN=TOP2A PE=1 SV=3 - [TOP2A_HUMAN]	654.27	17.64	5	16	24	37	0.944258	37	9.78283	1.02572	37	6.33837	1.06041	37	6.09642	1.01911	37	5.37151	0.994327	37	5.16422	1.02137	37	4.53952	0.952567	37	5.29486	1.02992	37	6.51311	1531	174.276	0.944258	1.02572	1.06041	1.01911	0.994327	1.02137	0.952567	1.02992	-0.0827465	0.0366423	0.0846257	0.0273077	-0.0082082	0.0305054	-0.0701069	0.0425272
P49411	Elongation factor Tu, mitochondrial OS=Homo sapiens GN=TUFM PE=1 SV=2 - [EFTU_HUMAN]	652.83	26.99	1	11	11	27	0.963784	27	6.17266	1.04664	27	6.47228	0.998558	27	6.64332	1.00593	27	5.55773	0.99503	27	3.96162	0.995778	27	6.9998	0.992696	27	5.78147	0.994104	27	6.5745	452	49.5102	0.963784	1.04664	0.998558	1.00593	0.99503	0.995778	0.992696	0.994104	-0.0532181	0.0657651	-0.00208252	0.00853185	-0.0071874	-0.00610363	-0.0105764	-0.00853161
Q92945	Far upstream element-binding protein 2 OS=Homo sapiens GN=KHSRP PE=1 SV=4 - [FUBP2_HUMAN]	652.41	36.71	2	14	16	25	1.01453	25	13.5576	1.03868	25	5.44892	1.02171	25	7.86884	0.975372	25	5.15883	1.01996	25	5.20543	1.00222	25	5.49634	0.976317	25	5.21139	0.985914	25	4.91055	711	73.07	1.01453	1.03868	1.02171	0.975372	1.01996	1.00222	0.976317	0.985914	0.0208139	0.0547561	0.0309869	-0.0359758	0.0285175	0.00319326	-0.0345789	-0.020466
Q9H4M9	EH domain-containing protein 1 OS=Homo sapiens GN=EHD1 PE=1 SV=2 - [EHD1_HUMAN]	649.34	32.21	15	13	14	33	1.03102	31	7.52822	1.00917	31	13.4559	1.03091	31	8.68677	0.969847	31	8.72918	0.959689	31	6.80555	1.02558	31	10.4777	0.997095	31	4.67956	0.966181	31	12.7606	534	60.5887	1.03102	1.00917	1.03091	0.969847	0.959689	1.02558	0.997095	0.966181	0.0440707	0.0131737	0.0439218	-0.0441712	-0.0593606	0.0364425	-0.00419707	-0.0496344
Q06323	Proteasome activator complex subunit 1 OS=Homo sapiens GN=PSME1 PE=1 SV=1 - [PSME1_HUMAN]	644.58	34.54	7	8	8	31	0.942869	31	8.02938	0.984972	31	7.12426	0.981623	31	5.23247	1.01779	31	7.46908	1.04184	31	5.05807	1.0459	31	5.56862	1.01905	31	3.78758	0.999991	31	4.62547	249	28.705	0.942869	0.984972	0.981623	1.01779	1.04184	1.0459	1.01905	0.999991	-0.0848703	-0.0218455	-0.0267595	0.0254449	0.0591287	0.0647499	0.0272193	-1.26148e-05
P41250	Glycine--tRNA ligase OS=Homo sapiens GN=GARS PE=1 SV=3 - [SYG_HUMAN]	644.55	30.99	4	16	16	40	1.02141	40	14.753	0.958183	40	15.8029	1.00553	40	8.4443	1.00356	40	8.15491	0.978084	40	7.43518	1.00106	40	9.06001	0.997301	40	5.85927	1.02724	40	6.10184	739	83.1126	1.02141	0.958183	1.00553	1.00356	0.978084	1.00106	0.997301	1.02724	0.0305652	-0.0616273	0.00795706	0.00513391	-0.0319696	0.00152765	-0.00389907	0.0387735
P23246	Splicing factor, proline- and glutamine-rich OS=Homo sapiens GN=SFPQ PE=1 SV=2 - [SFPQ_HUMAN]	640.365	30.83	6	17	18	39	0.916465	39	11.0555	1.00442	39	10.3051	1.01119	39	8.33661	1.01064	39	7.23709	1.0075	39	8.8077	1.02278	39	8.55873	0.968976	39	7.36281	1.00182	39	9.64637	707	76.1016	0.916465	1.00442	1.01119	1.01064	1.0075	1.02278	0.968976	1.00182	-0.125848	0.00636626	0.0160577	0.0152754	0.0107743	0.0325005	-0.0454675	0.00261816
P61313	60S ribosomal protein L15 OS=Homo sapiens GN=RPL15 PE=1 SV=2 - [RL15_HUMAN]	637.19	39.71	9	9	9	42	0.995408	42	12.8338	1.06222	42	12.3865	1.03231	42	16.286	1.02442	42	9.03043	0.96089	42	9.73584	0.980434	42	11.3547	0.966289	42	9.65284	0.973071	42	11.477	204	24.1311	0.995408	1.06222	1.03231	1.02442	0.96089	0.980434	0.966289	0.973071	-0.00664018	0.0870824	0.0458798	0.0348016	-0.0575574	-0.0285073	-0.0494738	-0.0393827
P35998	26S protease regulatory subunit 7 OS=Homo sapiens GN=PSMC2 PE=1 SV=3 - [PRS7_HUMAN]	636.48	45.5	5	17	17	37	0.975317	36	6.94136	1.02319	37	6.86613	1.04204	36	7.13216	1.00757	37	4.56584	0.988415	36	3.72712	1.00148	36	5.71148	0.986296	36	5.6594	1.00274	36	4.40393	433	48.6031	0.975317	1.02319	1.04204	1.00757	0.988415	1.00148	0.986296	1.00274	-0.0360574	0.0330783	0.0594081	0.0108763	-0.0168117	0.00213708	-0.0199076	0.00395434
Q99460-2	Isoform 2 of 26S proteasome non-ATPase regulatory subunit 1 OS=Homo sapiens GN=PSMD1 - [PSMD1_HUMAN]	635.2	27.77	9	19	19	36	0.98807	35	6.46189	1.02311	35	8.55995	1.02669	35	6.09955	0.993855	35	8.16935	0.994489	35	6.03126	0.999592	35	5.21313	0.9862	35	4.9241	1.007	35	6.34993	922	102.193	0.98807	1.02311	1.02669	0.993855	0.994489	0.999592	0.9862	1.007	-0.0173145	0.0329615	0.0379949	-0.00889301	-0.00797296	-0.000588494	-0.0200481	0.0100574
P11586	C-1-tetrahydrofolate synthase, cytoplasmic OS=Homo sapiens GN=MTHFD1 PE=1 SV=3 - [C1TC_HUMAN]	631.99	24.17	5	17	17	32	0.990802	31	6.3635	1.00257	31	6.30428	1.0131	31	5.27286	1.01988	31	7.59039	0.983296	31	4.56441	1.01218	31	6.80681	1.00067	31	4.73902	1.00001	31	6.26202	935	101.495	0.990802	1.00257	1.0131	1.01988	0.983296	1.01218	1.00067	1.00001	-0.0133308	0.00371009	0.018773	0.0284024	-0.024303	0.0174598	0.000960168	1.42588e-05
Q5JR95	40S ribosomal protein S8 OS=Homo sapiens GN=RPS8 PE=4 SV=1 - [Q5JR95_HUMAN]	628.96	32.45	3	5	5	27	0.969789	27	6.4447	0.992411	27	7.8371	1.02346	27	5.6796	1.00418	27	4.83424	1.0287	27	8.37505	0.976063	27	6.80734	1.0045	27	4.14935	0.982549	27	7.03079	188	21.866	0.969789	0.992411	1.02346	1.00418	1.0287	0.976063	1.0045	0.982549	-0.0442578	-0.0109899	0.0334477	0.00601287	0.0408244	-0.0349534	0.00648212	-0.0253986
P52597	Heterogeneous nuclear ribonucleoprotein F OS=Homo sapiens GN=HNRNPF PE=1 SV=3 - [HNRPF_HUMAN]	628.53	23.13	2	5	7	29	0.99874	29	9.85235	0.968996	29	9.65517	0.99653	29	8.43489	0.996195	29	9.34069	0.99891	29	5.22466	1.01702	29	7.06618	1.00525	29	6.14068	1.0235	29	7.62231	415	45.6429	0.99874	0.968996	0.99653	0.996195	0.99891	1.01702	1.00525	1.0235	-0.0018195	-0.0454381	-0.00501485	-0.00549979	-0.00157365	0.0243462	0.00755976	0.0335123
P28066	Proteasome subunit alpha type-5 OS=Homo sapiens GN=PSMA5 PE=1 SV=3 - [PSA5_HUMAN]	625.11	35.27	3	8	8	25	0.98904	21	13.13	1.01158	21	4.46079	1.00652	21	8.46708	1.00402	21	8.38976	0.990815	21	4.74669	1.01169	21	6.96404	0.985394	21	9.64384	1.0151	21	6.23871	241	26.3942	0.98904	1.01158	1.00652	1.00402	0.990815	1.01169	0.985394	1.0151	-0.0158993	0.0166127	0.00937042	0.00579079	-0.0133118	0.0167708	-0.0212281	0.0216171
Q53G71	Calreticulin variant (Fragment) OS=Homo sapiens PE=2 SV=1 - [Q53G71_HUMAN]	623.92	27.09	6	9	9	48	0.951095	48	10.4262	0.992467	48	13.0232	1.04728	48	8.17779	1.0119	48	6.46672	0.99895	48	7.1822	0.990841	48	9.28874	1.00771	48	3.94226	1.00971	48	6.75971	406	46.8901	0.951095	0.992467	1.04728	1.0119	0.99895	0.990841	1.00771	1.00971	-0.0723392	-0.0109091	0.0666493	0.01707	-0.00151535	-0.0132741	0.0110838	0.0139421
Q5RLJ0	CLE OS=Homo sapiens PE=2 SV=1 - [Q5RLJ0_HUMAN]	619.94	40.57	5	9	9	27	0.982004	27	6.54967	0.986988	27	6.77238	1.03225	27	4.72477	1.02904	27	3.84787	0.987227	27	6.72777	0.978886	27	11.7165	0.996356	27	5.13477	1.00514	27	6.15831	244	27.9516	0.982004	0.986988	1.03225	1.02904	0.987227	0.978886	0.996356	1.00514	-0.0261986	-0.0188959	0.0457961	0.0413008	-0.0185461	-0.0307877	-0.00526648	0.00739187
P67936	Tropomyosin alpha-4 chain OS=Homo sapiens GN=TPM4 PE=1 SV=3 - [TPM4_HUMAN]	617.89	33.47	11	3	10	34	0.999313	34	8.96745	1.03033	34	5.89446	1.05252	34	5.52059	1.02876	34	5.07794	0.993693	34	5.66401	1.00025	34	5.63278	0.962841	34	4.80082	0.993038	34	7.51368	248	28.5045	0.999313	1.03033	1.05252	1.02876	0.993693	1.00025	0.962841	0.993038	-0.000990986	0.0431051	0.073846	0.0409038	-0.0091283	0.000363698	-0.0546303	-0.0100799
P49419-2	Isoform 2 of Alpha-aminoadipic semialdehyde dehydrogenase OS=Homo sapiens GN=ALDH7A1 - [AL7A1_HUMAN]	617.67	16.44	8	7	7	20	0.941092	20	7.43765	0.993489	20	8.73856	1.00077	20	9.56834	1.01461	20	7.63072	0.979256	20	6.76945	0.999754	20	9.88783	1.05513	20	5.44244	0.998464	20	8.10048	511	55.3315	0.941092	0.993489	1.00077	1.01461	0.979256	0.999754	1.05513	0.998464	-0.0875928	-0.00942383	0.00111624	0.0209254	-0.0302415	-0.00035495	0.0774227	-0.0022181
B2R7W4	cDNA, FLJ93632, highly similar to Homo sapiens heterogeneous nuclear ribonucleoprotein R (HNRPR), mRNA OS=Homo sapiens PE=2 SV=1 - [B2R7W4_HUMAN]	617.366	26.22	11	11	14	34	0.922427	34	6.98737	0.99658	34	9.00637	1.00452	34	5.35837	1.00371	34	2.85387	1.0046	34	5.24612	1.0404	34	9.23498	1.01111	34	6.7793	1.03299	34	6.7598	633	70.8582	0.922427	0.99658	1.00452	1.00371	1.0046	1.0404	1.01111	1.03299	-0.116493	-0.00494261	0.00649984	0.00533781	0.00661837	0.0571372	0.0159358	0.0468253
A8K7N0	cDNA FLJ75556, highly similar to Homo sapiens ribosomal protein L14, mRNA OS=Homo sapiens PE=2 SV=1 - [A8K7N0_HUMAN]	616.5	18.35	7	3	3	19	1.02461	19	10.9516	0.958526	19	11.6039	1.02996	19	9.0279	0.966548	19	7.54348	1.06004	19	9.14139	0.992293	19	8.88638	0.995276	19	4.98911	1.01767	19	5.73503	218	23.6311	1.02461	0.958526	1.02996	0.966548	1.06004	0.992293	0.995276	1.01767	0.035069	-0.0611106	0.0425911	-0.0490872	0.0841145	-0.0111625	-0.00683155	0.0252751
Q96QK1	Vacuolar protein sorting-associated protein 35 OS=Homo sapiens GN=VPS35 PE=1 SV=2 - [VPS35_HUMAN]	616.096	20.1	5	12	12	26	1.02069	26	9.78617	0.925094	26	11.7534	0.942941	26	9.01698	1.01381	26	3.51202	1.03315	26	9.05231	0.975221	26	8.1661	1.02458	26	4.16253	1.01001	26	7.4435	796	91.6489	1.02069	0.925094	0.942941	1.01381	1.03315	0.975221	1.02458	1.01001	0.0295515	-0.112327	-0.0847609	0.0197842	0.0470464	-0.0361987	0.0350353	0.0143654
B3KNG6	cDNA FLJ14554 fis, clone NT2RM2001839, highly similar to Calumenin OS=Homo sapiens PE=2 SV=1 - [B3KNG6_HUMAN]	615.884	52.7	12	1	12	44	0.93144	43	8.39293	0.976167	43	11.3491	0.988439	43	5.87783	1.03232	43	5.77658	0.995332	43	7.70184	1.02638	43	12.5924	1.03231	43	5.42079	0.988108	43	11.5478	315	37.0833	0.93144	0.976167	0.988439	1.03232	0.995332	1.02638	1.03231	0.988108	-0.102465	-0.0348002	-0.0167766	0.0458931	-0.00675049	0.0375659	0.0458693	-0.01726
Q16531	DNA damage-binding protein 1 OS=Homo sapiens GN=DDB1 PE=1 SV=1 - [DDB1_HUMAN]	615.48	20.53	21	21	21	40	1.01168	40	10.1354	0.987024	40	10.2325	0.991428	40	7.68051	1.00414	40	5.14943	0.972324	40	7.55745	1.0217	40	7.22343	1.00797	40	5.75042	1.02299	40	7.77069	1140	126.887	1.01168	0.987024	0.991428	1.00414	0.972324	1.0217	1.00797	1.02299	0.0167488	-0.0188436	-0.0124199	0.00596593	-0.0404903	0.0309685	0.0114516	0.0327912
P30050	60S ribosomal protein L12 OS=Homo sapiens GN=RPL12 PE=1 SV=1 - [RL12_HUMAN]	615.3	24.24	4	3	3	32	1.01446	32	8.27572	1.00948	32	9.90631	0.982698	32	7.72431	1.00144	32	6.83386	0.984486	32	10.7667	1.01969	32	8.60856	0.998044	32	7.001	1.01074	32	9.93261	165	17.8075	1.01446	1.00948	0.982698	1.00144	0.984486	1.01969	0.998044	1.01074	0.0207133	0.0136052	-0.0251798	0.00208159	-0.0225567	0.0281338	-0.00282449	0.0154145
A8K202	5-aminoimidazole-4-carboxamide ribonucleotide formyltransferase/IMP cyclohydrolase, isoform CRA_g OS=Homo sapiens GN=ATIC PE=2 SV=1 - [A8K202_HUMAN]	614.64	34.35	7	1	13	27	0.984666	27	6.52244	1.00429	27	8.38068	0.991813	27	6.62821	1.00261	27	4.02539	1.0179	27	7.8942	1.01151	27	6.66644	1.00992	27	7.63531	0.982034	27	4.47121	591	64.4693	0.984666	1.00429	0.991813	1.00261	1.0179	1.01151	1.00992	0.982034	-0.0222933	0.00617928	-0.0118594	0.00376652	0.0256009	0.0165156	0.0142416	-0.0261549
P31150	Rab GDP dissociation inhibitor alpha OS=Homo sapiens GN=GDI1 PE=1 SV=2 - [GDIA_HUMAN]	614.02	44.3	4	6	15	29	0.976064	28	10.2156	1.0575	28	7.11969	1.04304	28	7.1513	1.00741	28	6.28469	0.972353	28	4.44929	0.983221	28	8.20126	0.982078	28	4.03029	0.987755	28	5.31672	447	50.5501	0.976064	1.0575	1.04304	1.00741	0.972353	0.983221	0.982078	0.987755	-0.0349519	0.0806522	0.0607895	0.010656	-0.0404477	-0.0244129	-0.0260899	-0.0177752
B2R7P8	cDNA, FLJ93545, highly similar to Homo sapiens 5-aminoimidazole-4-carboxamide ribonucleotide formyltransferase/IMP cyclohydrolase (ATIC), mRNA OS=Homo sapiens PE=2 SV=1 - [B2R7P8_HUMAN]	613.05	32.26	8	1	13	27	0.979336	27	6.65934	1.00429	27	9.58562	0.995318	27	5.59193	1.00551	27	4.45331	1.0179	27	7.8942	1.01151	27	6.66644	1.02799	27	7.96009	0.982034	27	4.42356	592	64.5944	0.979336	1.00429	0.995318	1.00551	1.0179	1.01151	1.02799	0.982034	-0.030124	0.00617928	-0.00677036	0.00792493	0.0256009	0.0165156	0.0398298	-0.0261549
P30044-2	Isoform Cytoplasmic+peroxisomal of Peroxiredoxin-5, mitochondrial OS=Homo sapiens GN=PRDX5 - [PRDX5_HUMAN]	611.66	48.77	6	6	6	23	0.952629	23	8.82035	0.967653	23	3.83396	1.00419	23	8.38431	1.00268	23	4.9478	1.01266	23	7.15828	1.03511	23	7.62938	1.01816	23	3.39914	0.992539	23	5.387	162	17.02	0.952629	0.967653	1.00419	1.00268	1.01266	1.03511	1.01816	0.992539	-0.0700136	-0.0474379	0.00603209	0.00385638	0.018156	0.049783	0.0259666	-0.0108044
P07954-2	Isoform Cytoplasmic of Fumarate hydratase, mitochondrial OS=Homo sapiens GN=FH - [FUMH_HUMAN]	608.659	35.12	2	12	12	25	0.954933	25	6.34489	1.01502	25	4.01115	1.03413	25	8.43006	1.0209	25	7.47937	1.02377	25	5.0702	1.0065	25	6.25839	0.990728	25	4.58008	0.991605	25	5.99835	467	50.1807	0.954933	1.01502	1.03413	1.0209	1.02377	1.0065	0.990728	0.991605	-0.0665279	0.0215081	0.0484226	0.0298434	0.033895	0.00934708	-0.0134394	-0.0121626
Q53SY7	Putative uncharacterized protein CAD (Fragment) OS=Homo sapiens GN=CAD PE=2 SV=1 - [Q53SY7_HUMAN]	607.343	11.25	17	18	18	27	1.04229	27	11.0326	1.00718	27	7.82279	0.975866	27	9.17912	0.990516	27	5.58724	0.989205	27	4.65635	0.983219	27	6.90762	1.00393	27	3.54228	0.990964	27	7.1219	2151	235.029	1.04229	1.00718	0.975866	0.990516	0.989205	0.983219	1.00393	0.990964	0.0597595	0.0103161	-0.0352445	-0.0137477	-0.0156581	-0.0244157	0.00565322	-0.0130957
P09382	Galectin-1 OS=Homo sapiens GN=LGALS1 PE=1 SV=2 - [LEG1_HUMAN]	605.574	29.63	2	4	4	27	0.974408	27	6.52345	1.00674	27	5.29135	1.00537	27	8.32984	1.01457	27	5.74379	0.997615	27	7.43562	0.99779	27	5.6029	1.00181	27	3.42831	1.00806	27	4.80048	135	14.7062	0.974408	1.00674	1.00537	1.01457	0.997615	0.99779	1.00181	1.00806	-0.037402	0.0096856	0.00773162	0.0208619	-0.00344487	-0.00319255	0.0026059	0.0115879
A8K7D9	Importin subunit alpha OS=Homo sapiens PE=2 SV=1 - [A8K7D9_HUMAN]	603.945	20.04	6	8	8	19	1.02185	19	10.4302	1.01563	19	9.4563	1.02469	19	8.96222	0.983249	19	6.9914	0.998694	19	4.199	0.978937	19	9.72119	0.973073	19	4.019	0.99831	19	5.5549	529	57.7979	1.02185	1.01563	1.02469	0.983249	0.998694	0.978937	0.973073	0.99831	0.0311889	0.0223771	0.0351809	-0.0243715	-0.0018854	-0.0307116	-0.0393807	-0.00244029
P13674-3	Isoform 3 of Prolyl 4-hydroxylase subunit alpha-1 OS=Homo sapiens GN=P4HA1 - [P4HA1_HUMAN]	603.22	35.27	3	15	15	29	0.960549	29	9.94558	1.01003	29	7.20732	1.02775	29	6.50673	1.0184	29	4.51502	1.02579	29	4.71261	1.0207	29	7.55743	0.949419	29	4.59753	1.00445	29	5.2204	516	58.921	0.960549	1.01003	1.02775	1.0184	1.02579	1.0207	0.949419	1.00445	-0.0580695	0.0143973	0.03949	0.0263072	0.0367304	0.0295603	-0.0748828	0.00640332
P40939	Trifunctional enzyme subunit alpha, mitochondrial OS=Homo sapiens GN=HADHA PE=1 SV=2 - [ECHA_HUMAN]	602.02	28.7	7	16	16	28	1.00132	28	8.04521	1.00398	28	4.93705	1.01678	28	5.40011	0.996561	28	5.31354	0.98071	28	5.71761	0.983625	28	6.61765	1.00845	28	4.33807	0.983729	28	5.05207	763	82.9469	1.00132	1.00398	1.01678	0.996561	0.98071	0.983625	1.00845	0.983729	0.00190224	0.00572887	0.0240141	-0.00496958	-0.0281019	-0.0238196	0.0121447	-0.0236675
P49755	Transmembrane emp24 domain-containing protein 10 OS=Homo sapiens GN=TMED10 PE=1 SV=2 - [TMEDA_HUMAN]	601.57	33.79	5	7	7	20	0.932109	20	8.25137	0.994679	20	7.75422	1.00445	20	7.79549	1.01631	20	5.81066	1.0247	20	6.05251	1.00719	20	5.06441	1.02178	20	6.21442	1.00466	20	9.32129	219	24.96	0.932109	0.994679	1.00445	1.01631	1.0247	1.00719	1.02178	1.00466	-0.101429	-0.00769652	0.00640347	0.0233461	0.0351977	0.0103423	0.0310871	0.00670868
Q562Z4	Actin-like protein (Fragment) OS=Homo sapiens GN=ACT PE=2 SV=1 - [Q562Z4_HUMAN]	600.376	25.24	2	1	2	28	0.913155	28	7.60932	0.961877	28	7.89355	0.979333	28	13.2116	1.05923	28	6.0416	1.00872	28	8.67289	1.11658	28	8.94118	0.929547	28	6.65516	1.06713	28	7.12765	103	11.548	0.913155	0.961877	0.979333	1.05923	1.00872	1.11658	0.929547	1.06713	-0.131068	-0.0560764	-0.0301289	0.0830117	0.0125236	0.159082	-0.1054	0.0937426
B2REB8	Protein SET OS=Homo sapiens GN=SET PE=3 SV=1 - [B2REB8_HUMAN]	595.286	27.55	6	6	6	25	0.914942	25	5.89335	1.00356	25	10.0027	1.07568	25	7.90946	1.02555	25	3.31801	1.02523	25	4.30833	1.01643	25	5.3142	1.01967	25	4.9258	0.955174	25	10.3138	265	30.9742	0.914942	1.00356	1.07568	1.02555	1.02523	1.01643	1.01967	0.955174	-0.128248	0.00513358	0.105246	0.0363962	0.0359497	0.0235134	0.0280982	-0.0661648
Q9Y5B9	FACT complex subunit SPT16 OS=Homo sapiens GN=SUPT16H PE=1 SV=1 - [SP16H_HUMAN]	592.07	18.53	2	17	17	35	0.983624	35	10.6061	1.0274	35	6.46959	1.01436	35	6.26261	1.01985	35	6.04567	0.979384	35	7.67778	1.00102	35	5.97196	1.00138	35	5.34998	1.00625	35	4.5643	1047	119.838	0.983624	1.0274	1.01436	1.01985	0.979384	1.00102	1.00138	1.00625	-0.0238212	0.0390036	0.0205726	0.0283539	-0.0300536	0.00146872	0.00198479	0.00898536
P54136	Arginine--tRNA ligase, cytoplasmic OS=Homo sapiens GN=RARS PE=1 SV=2 - [SYRC_HUMAN]	589.248	28.79	6	17	17	34	1.03251	34	10.9676	0.99127	34	4.31817	1.0002	34	6.93393	0.98558	34	6.24887	1.00377	34	4.79119	1.01456	34	8.31339	0.987418	34	4.70305	1.00204	34	5.56259	660	75.3309	1.03251	0.99127	1.0002	0.98558	1.00377	1.01456	0.987418	1.00204	0.0461489	-0.0126503	0.000294407	-0.0209558	0.00543442	0.0208569	-0.0182677	0.0029396
O14980	Exportin-1 OS=Homo sapiens GN=XPO1 PE=1 SV=1 - [XPO1_HUMAN]	588.97	22.88	13	21	21	32	0.969806	32	9.59832	0.976951	32	10.6665	1.0274	32	6.13603	1.01644	32	3.96706	1.00385	32	4.21251	1.00969	32	9.83856	0.992321	32	6.5887	1.02609	32	5.90555	1071	123.306	0.969806	0.976951	1.0274	1.01644	1.00385	1.00969	0.992321	1.02609	-0.0442322	-0.0336426	0.0389967	0.023529	0.00554822	0.0139165	-0.0111211	0.0371568
G3V5P4	Cofilin 2 (Muscle), isoform CRA_d OS=Homo sapiens GN=CFL2 PE=4 SV=1 - [G3V5P4_HUMAN]	587.71	38.26	3	2	6	40	0.950348	40	13.3637	0.963098	40	9.50962	1.00883	40	7.72297	1.05273	40	6.73557	1.00956	40	8.09711	1.00391	40	10.0647	0.978347	40	7.32285	1.02618	40	7.51161	149	16.906	0.950348	0.963098	1.00883	1.05273	1.00956	1.00391	0.978347	1.02618	-0.0734725	-0.0542452	0.012676	0.07413	0.0137337	0.00562995	-0.0315823	0.0372811
F8VZJ2	Nascent polypeptide-associated complex subunit alpha OS=Homo sapiens GN=NACA PE=4 SV=1 - [F8VZJ2_HUMAN]	585.209	51.47	10	4	5	32	1.00027	24	17.5723	0.959083	25	15.6133	0.974334	22	15.4969	1.02181	25	10.4819	1.06317	25	13.2948	1.02736	23	5.66762	0.945897	24	6.04514	1.08934	24	13.4647	136	15.0068	1.00027	0.959083	0.974334	1.02181	1.06317	1.02736	0.945897	1.08934	0.000391919	-0.0602724	-0.0375117	0.0311236	0.0883662	0.0389477	-0.0802445	0.123449
Q13838	Spliceosome RNA helicase DDX39B OS=Homo sapiens GN=DDX39B PE=1 SV=1 - [DX39B_HUMAN]	581.42	27.57	52	3	9	26	0.987472	26	10.2275	0.98513	26	9.06264	1.0031	26	7.90868	1.01805	26	8.24147	0.987655	26	4.30203	1.04078	26	11.9473	1.02292	26	6.22294	0.994863	26	7.32595	428	48.9599	0.987472	0.98513	1.0031	1.01805	0.987655	1.04078	1.02292	0.994863	-0.0181886	-0.0216138	0.00446979	0.0258074	-0.0179202	0.0576627	0.032695	-0.00743002
F8W181	60S ribosomal protein L6 (Fragment) OS=Homo sapiens GN=RPL6 PE=3 SV=1 - [F8W181_HUMAN]	581.3	53.54	11	12	12	30	0.989749	29	12.222	0.990146	29	9.58729	1.00196	29	11.3992	1.01225	29	7.99594	1.0059	29	7.35729	1.02066	29	8.63724	0.977658	29	11.1742	0.946342	29	11.2914	226	25.8758	0.989749	0.990146	1.00196	1.01225	1.0059	1.02066	0.977658	0.946342	-0.0148656	-0.0142872	0.00282322	0.017564	0.0084928	0.0294982	-0.0325989	-0.0795668
B3KS36	cDNA FLJ35376 fis, clone SKMUS2004044, highly similar to Homo sapiens ribosomal protein L3 (RPL3), transcript variant 2, mRNA OS=Homo sapiens PE=2 SV=1 - [B3KS36_HUMAN]	579.407	31.36	3	1	11	37	0.974133	37	11.6991	1.00094	37	12.4371	1.05269	37	8.46195	1.00435	37	7.41301	0.989061	37	5.92317	0.983685	37	11.8416	0.987071	37	8.47259	0.989168	37	7.58651	354	40.1197	0.974133	1.00094	1.05269	1.00435	0.989061	0.983685	0.987071	0.989168	-0.0378096	0.00135767	0.0740872	0.00626266	-0.0158689	-0.0237315	-0.0187742	-0.0157129
P23284	Peptidyl-prolyl cis-trans isomerase B OS=Homo sapiens GN=PPIB PE=1 SV=2 - [PPIB_HUMAN]	579.32	40.28	1	8	8	34	0.943095	34	13.747	1.00266	34	8.76543	1.05156	34	5.04709	1.00576	34	6.2218	1.03989	34	4.83171	1.01655	34	6.70319	0.978488	34	4.78282	1.02472	34	9.43661	216	23.7275	0.943095	1.00266	1.05156	1.00576	1.03989	1.01655	0.978488	1.02472	-0.0845243	0.00383195	0.0725375	0.00828608	0.056437	0.0236825	-0.0313733	0.0352353
Q14980	Nuclear mitotic apparatus protein 1 OS=Homo sapiens GN=NUMA1 PE=1 SV=2 - [NUMA1_HUMAN]	577.2	16.26	23	25	25	29	0.99316	29	9.5926	0.991487	29	5.18097	0.975387	29	8.3588	0.990728	29	6.82619	1.00174	29	4.41561	1.00125	29	8.58261	1.05326	29	5.10754	0.992015	29	6.24146	2115	238.115	0.99316	0.991487	0.975387	0.990728	1.00174	1.00125	1.05326	0.992015	-0.00990263	-0.0123338	-0.0359533	-0.0134386	0.00250747	0.00179816	0.0748611	-0.0115657
H0Y4R1	Inosine-5'-monophosphate dehydrogenase 2 (Fragment) OS=Homo sapiens GN=IMPDH2 PE=3 SV=1 - [H0Y4R1_HUMAN]	576.859	30.21	7	12	13	31	0.951217	31	9.67152	1.01755	31	6.54492	1.01976	31	6.98267	1.01996	31	5.89398	0.999166	31	6.70565	1.01987	31	8.63544	0.976319	31	4.75435	1.01944	31	6.6605	470	51.0352	0.951217	1.01755	1.01976	1.01996	0.999166	1.01987	0.976319	1.01944	-0.072153	0.025106	0.0282246	0.0285071	-0.00120424	0.02838	-0.0345759	0.0277724
B4DWU6	cDNA FLJ51361, highly similar to Keratin, type II cytoskeletal 6A OS=Homo sapiens PE=2 SV=1 - [B4DWU6_HUMAN]	575.764	10.96	40	1	6	36	0.879938	36	17.0625	0.947117	36	16.1387	1.00643	36	13.4612	1.06997	36	7.69589	1.04489	36	12.9009	1.06125	36	9.50023	0.877676	36	8.74034	1.07826	36	10.4275	520	55.7652	0.879938	0.947117	1.00643	1.06997	1.04489	1.06125	0.877676	1.07826	-0.184525	-0.0783853	0.00924466	0.0975696	0.063353	0.0857611	-0.18824	0.108704
F5H136	T-complex protein 1 subunit alpha (Fragment) OS=Homo sapiens GN=TCP1 PE=3 SV=1 - [F5H136_HUMAN]	575.36	61.03	4	1	6	21	0.989775	20	11.3689	1.02334	20	5.89982	1.00729	20	7.181	0.972236	20	4.37508	1.03196	20	6.01277	1.00071	20	4.14398	0.967417	20	4.5619	1.00912	20	10.5345	136	14.4096	0.989775	1.02334	1.00729	0.972236	1.03196	1.00071	0.967417	1.00912	-0.0148271	0.0332786	0.0104753	-0.0406214	0.0453892	0.0010217	-0.0477907	0.0131036
Q15365	Poly(rC)-binding protein 1 OS=Homo sapiens GN=PCBP1 PE=1 SV=2 - [PCBP1_HUMAN]	572.87	21.63	23	3	7	24	0.999008	24	15.3219	1.01567	24	6.43035	1.0249	24	6.65392	1.00998	24	5.65958	0.993138	24	8.30529	1.01212	24	10.3615	0.983999	24	5.46089	0.999611	24	6.5613	356	37.4739	0.999008	1.01567	1.0249	1.00998	0.993138	1.01212	0.983999	0.999611	-0.00143157	0.0224309	0.0354822	0.0143232	-0.00993358	0.0173743	-0.0232712	-0.000561747
B2R4C1	cDNA, FLJ92036, highly similar to Homo sapiens ribosomal protein L31 (RPL31), mRNA OS=Homo sapiens PE=2 SV=1 - [B2R4C1_HUMAN]	571.21	44.8	10	6	6	26	0.988269	26	15.4577	0.92283	26	15.36	0.970545	26	8.15216	1.01818	26	6.75467	0.988575	26	10.8054	1.01342	26	20.3309	0.993475	26	7.79072	1.01853	26	12.2809	125	14.4859	0.988269	0.92283	0.970545	1.01818	0.988575	1.01342	0.993475	1.01853	-0.0170248	-0.115864	-0.0431328	0.0259898	-0.0165783	0.0192303	-0.00944432	0.0264931
P39023	60S ribosomal protein L3 OS=Homo sapiens GN=RPL3 PE=1 SV=2 - [RL3_HUMAN]	571.147	27.54	12	1	11	37	0.98138	37	12.2857	1.00094	37	10.4513	1.05269	37	9.51903	1.00435	37	7.2496	0.989061	37	5.92317	0.983685	37	12.5667	0.98449	37	8.08244	0.989168	37	7.58651	403	46.0798	0.98138	1.00094	1.05269	1.00435	0.989061	0.983685	0.98449	0.989168	-0.0271159	0.00135767	0.0740872	0.00626266	-0.0158689	-0.0237315	-0.0225513	-0.0157129
P46781	40S ribosomal protein S9 OS=Homo sapiens GN=RPS9 PE=1 SV=3 - [RS9_HUMAN]	563.131	46.39	7	11	11	40	0.978183	40	10.822	0.974319	40	7.44738	1.0414	40	7.60993	1.0171	40	6.97572	1.00931	40	5.66406	1.03242	40	9.76041	0.949664	40	4.69935	1.01657	40	6.52535	194	22.5776	0.978183	0.974319	1.0414	1.0171	1.00931	1.03242	0.949664	1.01657	-0.0318232	-0.0375345	0.058524	0.0244665	0.0133675	0.046034	-0.0745104	0.0237094
Q96IR1	RPS4X protein (Fragment) OS=Homo sapiens GN=RPS4X PE=2 SV=2 - [Q96IR1_HUMAN]	562.72	28.81	12	7	7	32	1.00505	32	11.3642	1.01256	32	5.79873	1.04867	32	7.96186	1.02683	32	5.40423	0.990917	32	4.59054	1.00795	32	6.05471	0.939207	32	3.12126	0.991578	32	5.39411	243	27.2427	1.00505	1.01256	1.04867	1.02683	0.990917	1.00795	0.939207	0.991578	0.00726646	0.0180055	0.0685635	0.0381928	-0.0131635	0.0114235	-0.0904857	-0.0122014
P62191	26S protease regulatory subunit 4 OS=Homo sapiens GN=PSMC1 PE=1 SV=1 - [PRS4_HUMAN]	560.37	32.27	5	11	12	28	0.992334	28	6.97402	1.01041	28	6.71126	1.02764	28	6.16262	1.00293	28	6.94559	0.974477	28	5.14606	1.01247	28	5.47956	0.992678	28	7.66515	1.01309	28	5.79353	440	49.1537	0.992334	1.01041	1.02764	1.00293	0.974477	1.01247	0.992678	1.01309	-0.0111029	0.0149375	0.0393404	0.00422501	-0.0373	0.0178785	-0.0106028	0.0187688
P24534	Elongation factor 1-beta OS=Homo sapiens GN=EEF1B2 PE=1 SV=3 - [EF1B_HUMAN]	560.24	38.67	5	6	7	26	0.92323	26	11.8718	1.02587	26	5.18335	1.03902	26	5.585	1.04891	26	5.80581	0.992552	26	4.11063	1.02774	26	8.60199	0.922331	26	3.22886	1.01178	26	6.41692	225	24.7483	0.92323	1.02587	1.03902	1.04891	0.992552	1.02774	0.922331	1.01178	-0.115237	0.0368464	0.0552165	0.0688903	-0.0107857	0.0394705	-0.116643	0.0168967
B4DI38	Adenylyl cyclase-associated protein OS=Homo sapiens PE=2 SV=1 - [B4DI38_HUMAN]	559.69	27.88	17	7	7	21	0.985569	21	8.16457	1.00075	20	9.92394	1.04998	21	11.5433	0.999765	20	4.92052	1.03886	21	11.7652	0.996381	21	18.5023	1.01297	21	7.40785	1.00458	21	15.5174	452	49.0493	0.985569	1.00075	1.04998	0.999765	1.03886	0.996381	1.01297	1.00458	-0.0209718	0.00108236	0.0703559	-0.000339582	0.0549954	-0.00523064	0.0185883	0.00659772
B4E266	cDNA FLJ58466, highly similar to Leucyl-tRNA synthetase, cytoplasmic (EC 6.1.1.4) OS=Homo sapiens PE=2 SV=1 - [B4E266_HUMAN]	554.714	21.5	17	18	18	27	0.99508	26	12.7516	0.981547	26	7.43065	1.01616	26	7.40664	1.0228	26	5.34163	1.002	26	4.14759	1.01293	26	4.79172	1.00484	26	5.03837	0.98337	26	5.57246	1130	129.105	0.99508	0.981547	1.01616	1.0228	1.002	1.01293	1.00484	0.98337	-0.0071155	-0.0268707	0.0231227	0.0325183	0.00288231	0.0185344	0.00696641	-0.0241945
B3KSG0	cDNA FLJ36142 fis, clone TESTI2025006, highly similar to Homo sapiens myo-inositol 1-phosphate synthase A1 (ISYNA1), mRNA OS=Homo sapiens PE=2 SV=1 - [B3KSG0_HUMAN]	553.12	21.32	11	7	7	30	0.979312	30	9.22952	0.96909	30	12.89	1.004	30	8.67677	1.00745	30	8.37644	1.03228	30	5.15754	0.986044	30	9.66849	0.987585	30	7.75153	1.04597	30	8.23238	408	44.7438	0.979312	0.96909	1.004	1.00745	1.03228	0.986044	0.987585	1.04597	-0.0301596	-0.0452979	0.00576384	0.0107049	0.0458374	-0.020276	-0.0180235	0.0648395
C7DJS1	Glutathione S-transferase pi (Fragment) OS=Homo sapiens GN=GSTP1 PE=2 SV=1 - [C7DJS1_HUMAN]	551.46	48.34	2	1	5	26	0.944437	26	10.9997	0.974903	26	8.38097	1.01938	26	6.40707	1.01718	26	9.82761	1.01753	26	4.53885	0.985089	26	11.9068	1.00885	26	5.79526	1.00329	26	4.24429	151	16.6706	0.944437	0.974903	1.01938	1.01718	1.01753	0.985089	1.00885	1.00329	-0.0824739	-0.0366695	0.0276912	0.0245761	0.0250702	-0.0216736	0.0127097	0.00473228
B4DGC2	cDNA FLJ56690, highly similar to Tropomyosin beta chain OS=Homo sapiens PE=2 SV=1 - [B4DGC2_HUMAN]	549.42	36.17	11	1	8	32	1.00686	28	7.98995	1.01658	28	6.92641	1.04921	28	7.48312	1.02547	28	4.73129	0.985838	28	5.7712	1.01788	28	4.81237	0.957882	28	3.69119	0.998011	28	8.031	188	21.82	1.00686	1.01658	1.04921	1.02547	0.985838	1.01788	0.957882	0.998011	0.00986055	0.0237231	0.0692971	0.0362805	-0.0205768	0.0255637	-0.0620799	-0.00287275
B4DVQ5	cDNA FLJ55450, highly similar to Eukaryotic translation initiation factor 3 subunit 8 OS=Homo sapiens PE=2 SV=1 - [B4DVQ5_HUMAN]	546.4	17.82	13	12	12	20	0.984933	20	4.17078	1.00501	20	4.24554	1.02165	20	5.58478	1.01955	20	6.22107	0.989648	20	6.94709	1.02556	20	4.14033	0.986874	20	2.46367	1.03186	20	3.93146	898	103.58	0.984933	1.00501	1.02165	1.01955	0.989648	1.02556	0.986874	1.03186	-0.021903	0.00720859	0.0308984	0.0279278	-0.0150122	0.0364097	-0.0190622	0.0452502
Q15019	Septin-2 OS=Homo sapiens GN=SEPT2 PE=1 SV=1 - [SEPT2_HUMAN]	545.6	34.35	17	8	8	26	0.973732	26	10.7601	1.01844	26	7.10867	0.992274	26	2.88963	1.00009	26	6.60344	0.993358	26	5.0022	1.00977	26	5.85063	1.01126	26	4.25748	1.00361	26	6.30105	361	41.4613	0.973732	1.01844	0.992274	1.00009	0.993358	1.00977	1.01126	1.00361	-0.038403	0.0263614	-0.0111888	0.000123233	-0.00961487	0.0140334	0.0161575	0.00520394
P54577	Tyrosine--tRNA ligase, cytoplasmic OS=Homo sapiens GN=YARS PE=1 SV=4 - [SYYC_HUMAN]	545.381	35.42	1	16	16	29	0.969774	29	8.64021	1.00215	29	6.25694	1.01591	29	8.71988	1.02268	29	3.17809	0.995943	29	6.57442	1.03661	29	10.4633	0.970552	29	5.18858	1.02771	29	7.31299	528	59.1061	0.969774	1.00215	1.01591	1.02268	0.995943	1.03661	0.970552	1.02771	-0.0442792	0.00309504	0.0227699	0.0323564	-0.00586508	0.051877	-0.043123	0.0394322
P27816	Microtubule-associated protein 4 OS=Homo sapiens GN=MAP4 PE=1 SV=3 - [MAP4_HUMAN]	544.68	19.1	18	8	17	26	0.956788	26	7.56307	1.00871	26	5.21811	1.02062	26	5.15014	1.01945	26	4.68592	1.03481	26	5.11696	0.995769	26	6.10303	0.988934	26	5.53219	0.997107	26	3.65488	1152	120.93	0.956788	1.00871	1.02062	1.01945	1.03481	0.995769	0.988934	0.997107	-0.0637295	0.0125101	0.0294493	0.0277965	0.0493709	-0.00611694	-0.0160538	-0.00417959
K7EQF4	Perilipin-3 OS=Homo sapiens GN=PLIN3 PE=4 SV=1 - [K7EQF4_HUMAN]	543.25	24.88	6	8	8	19	1.00335	19	7.93142	0.991228	19	6.02642	1.00248	19	8.60791	1.02434	19	5.61073	0.977622	19	6.47899	0.983991	19	9.45437	1.02495	19	6.91165	1.00699	19	5.32767	422	45.7752	1.00335	0.991228	1.00248	1.02434	0.977622	0.983991	1.02495	1.00699	0.00482413	-0.0127112	0.0035683	0.0346882	-0.032651	-0.0232835	0.0355549	0.0100549
P61289	Proteasome activator complex subunit 3 OS=Homo sapiens GN=PSME3 PE=1 SV=1 - [PSME3_HUMAN]	542.59	40.55	11	11	11	23	0.981878	23	9.15992	1.0038	23	7.41901	1.02199	23	10.6422	1.00568	23	3.82931	0.982622	23	6.55299	1.01814	23	6.03361	0.936607	23	7.02731	1.04065	23	7.35858	254	29.4876	0.981878	1.0038	1.02199	1.00568	0.982622	1.01814	0.936607	1.04065	-0.0263842	0.00547424	0.0313828	0.00816628	-0.0252911	0.0259316	-0.0944849	0.0574826
F8W7C6	60S ribosomal protein L10 OS=Homo sapiens GN=RPL10 PE=4 SV=1 - [F8W7C6_HUMAN]	539.13	30.67	5	4	4	21	0.994259	21	8.66115	0.96353	21	4.26386	1.00542	21	9.44982	0.997955	21	6.34414	1.00323	21	7.91928	1.02204	21	5.77542	0.98218	21	4.60947	1.03091	21	11.6807	163	18.5797	0.994259	0.96353	1.00542	0.997955	1.00323	1.02204	0.98218	1.03091	-0.00830579	-0.0535978	0.00780125	-0.00295391	0.00465385	0.0314478	-0.0259411	0.0439162
Q53GN6	Proteasome 26S non-ATPase subunit 13 isoform 1 variant (Fragment) OS=Homo sapiens PE=2 SV=1 - [Q53GN6_HUMAN]	538.84	31.91	12	9	9	21	0.949409	21	9.9205	1.04115	21	3.86255	1.01827	21	5.82431	1.00617	21	6.3924	0.983655	21	6.267	0.991341	21	10.8391	0.992476	21	5.42068	1.00686	21	4.13672	376	42.8901	0.949409	1.04115	1.01827	1.00617	0.983655	0.991341	0.992476	1.00686	-0.0748984	0.0581846	0.0261214	0.00887455	-0.0237762	-0.0125464	-0.0108965	0.00985891
P16152	Carbonyl reductase [NADPH] 1 OS=Homo sapiens GN=CBR1 PE=1 SV=3 - [CBR1_HUMAN]	538.27	37.55	6	7	7	21	0.923341	21	5.68781	0.985099	21	4.56873	0.987974	21	9.99888	1.04649	21	4.1587	1.04275	21	5.471	1.00377	21	6.53161	1.01933	21	3.85375	0.99152	21	6.36417	277	30.3559	0.923341	0.985099	0.987974	1.04649	1.04275	1.00377	1.01933	0.99152	-0.115065	-0.0216597	-0.0174544	0.0655647	0.0603964	0.00542436	0.0276232	-0.0122857
P45880-2	Isoform 2 of Voltage-dependent anion-selective channel protein 2 OS=Homo sapiens GN=VDAC2 - [VDAC2_HUMAN]	535.234	31.1	7	8	8	34	0.9571	32	10.5889	0.980423	32	12.2949	1.01647	32	8.08407	1.00369	33	7.30728	0.950626	32	11.8078	1.04845	33	12.9038	0.996341	33	8.17257	1.00098	32	9.62223	283	30.393	0.9571	0.980423	1.01647	1.00369	0.950626	1.04845	0.996341	1.00098	-0.0632583	-0.0285238	0.0235658	0.00531508	-0.0730507	0.0682546	-0.00528799	0.0014061
O60716-24	Isoform 3 of Catenin delta-1 OS=Homo sapiens GN=CTNND1 - [CTND1_HUMAN]	534.8	14.9	42	9	9	19	0.981188	19	9.15629	1.04486	19	6.85864	0.981506	19	10.5556	0.996914	18	4.25665	0.977657	19	4.31137	1.01478	19	8.39323	1.06435	19	7.3503	0.992009	18	10.9095	812	90.3437	0.981188	1.04486	0.981506	0.996914	0.977657	1.01478	1.06435	0.992009	-0.0273978	0.0633147	-0.0269314	-0.00445967	-0.0325997	0.0211646	0.0899717	-0.0115744
E9PM69	26S protease regulatory subunit 6A OS=Homo sapiens GN=PSMC3 PE=3 SV=1 - [E9PM69_HUMAN]	532.68	40.81	9	12	12	28	0.971248	27	9.7962	0.997322	27	7.52027	1.0239	27	4.87445	1.01269	27	3.34953	0.97715	27	6.21226	0.985943	27	7.08452	1.01263	27	5.68143	0.989158	27	7.71812	397	44.2958	0.971248	0.997322	1.0239	1.01269	0.97715	0.985943	1.01263	0.989158	-0.042088	-0.00386859	0.0340684	0.0181862	-0.0333482	-0.020424	0.0181126	-0.0157273
O75367-3	Isoform 3 of Core histone macro-H2A.1 OS=Homo sapiens GN=H2AFY - [H2AY_HUMAN]	531.02	25.61	6	6	7	21	0.973305	21	6.51402	0.997424	21	5.7137	1.01702	21	5.00714	1.00913	21	4.59784	1.01912	21	4.5197	1.01455	21	7.87615	1.00628	21	3.10679	1.00362	21	6.28091	371	39.4644	0.973305	0.997424	1.01702	1.00913	1.01912	1.01455	1.00628	1.00362	-0.0390356	-0.00372183	0.0243419	0.013115	0.0273296	0.020844	0.00902876	0.00521667
P67809	Nuclease-sensitive element-binding protein 1 OS=Homo sapiens GN=YBX1 PE=1 SV=3 - [YBOX1_HUMAN]	530.81	45.99	12	6	8	24	1.00033	24	10.2237	0.994938	24	9.46418	1.00422	24	8.68036	1.02412	24	8.58181	0.991459	24	5.75886	0.999797	24	9.2394	0.994529	24	7.34661	1.02251	24	5.3703	324	35.9027	1.00033	0.994938	1.00422	1.02412	0.991459	0.999797	0.994529	1.02251	0.000470453	-0.00732118	0.00607525	0.0343813	-0.0123745	-0.000292524	-0.00791465	0.032116
P37837	Transaldolase OS=Homo sapiens GN=TALDO1 PE=1 SV=2 - [TALDO_HUMAN]	530.01	35.31	6	12	12	29	0.937797	29	4.86938	1.01766	29	6.21638	1.03974	29	4.4633	1.03073	29	3.93909	1.02421	29	5.96932	1.00275	29	4.6749	0.968059	29	5.03753	1.01682	29	5.52196	337	37.5165	0.937797	1.01766	1.03974	1.03073	1.02421	1.00275	0.968059	1.01682	-0.0926529	0.025261	0.0562245	0.0436728	0.0345166	0.00395663	-0.046833	0.0240699
P62277	40S ribosomal protein S13 OS=Homo sapiens GN=RPS13 PE=1 SV=2 - [RS13_HUMAN]	528.06	50.33	3	8	8	32	0.965752	32	24.8443	0.980331	32	18.309	1.01058	31	14.4303	1.00097	32	9.17038	1.01923	32	10.1973	1.02337	32	14.5258	0.980123	32	12.3787	1.03177	32	14.9274	151	17.2117	0.965752	0.980331	1.01058	1.00097	1.01923	1.02337	0.980123	1.03177	-0.050276	-0.0286597	0.0151853	0.0013952	0.0274819	0.0333332	-0.0289648	0.045126
O14979-3	Isoform 3 of Heterogeneous nuclear ribonucleoprotein D-like OS=Homo sapiens GN=HNRPDL - [HNRDL_HUMAN]	527.96	31.15	7	6	7	22	0.978726	22	7.09721	0.987282	22	7.64127	1.00133	22	7.95923	1.01077	22	4.94166	1.01342	22	6.08044	1.02378	22	5.35111	0.996753	22	5.47657	1.01093	22	5.02181	244	27.1746	0.978726	0.987282	1.00133	1.01077	1.01342	1.02378	0.996753	1.01093	-0.031023	-0.0184652	0.00191909	0.0154489	0.0192282	0.0339037	-0.00469144	0.0156857
O60282	Kinesin heavy chain isoform 5C OS=Homo sapiens GN=KIF5C PE=1 SV=1 - [KIF5C_HUMAN]	527.95	8.78	11	1	6	19	0.915299	19	11.5287	0.953232	19	8.05051	1.02253	19	10.8956	1.03694	19	6.4852	1.03723	19	10.0626	1.06304	19	9.66276	0.990418	19	6.59092	0.967716	19	7.95613	957	109.427	0.915299	0.953232	1.02253	1.03694	1.03723	1.06304	0.990418	0.967716	-0.127684	-0.0691008	0.032146	0.0523308	0.0527341	0.0881906	-0.01389	-0.0473443
F8VWC5	60S ribosomal protein L18 OS=Homo sapiens GN=RPL18 PE=3 SV=1 - [F8VWC5_HUMAN]	527.125	23.27	9	3	3	19	1.00086	18	12.4501	1.00463	18	10.7482	0.998813	18	8.84721	1.04227	18	7.27393	1.00568	18	5.58594	1.00057	18	9.77532	0.980746	18	6.47721	1.01122	18	5.51092	159	18.08	1.00086	1.00463	0.998813	1.04227	1.00568	1.00057	0.980746	1.01122	0.00124293	0.00665932	-0.00171325	0.0597268	0.00817776	0.000818586	-0.028049	0.0160931
P28070	Proteasome subunit beta type-4 OS=Homo sapiens GN=PSMB4 PE=1 SV=4 - [PSB4_HUMAN]	522.11	48.48	2	8	8	18	1.04719	18	11.2831	0.974251	18	8.05301	0.969816	18	7.65417	1.01649	18	4.47229	0.971904	18	5.76307	1.016	18	7.63054	1.00951	18	2.57276	0.994852	18	3.71462	264	29.1855	1.04719	0.974251	0.969816	1.01649	0.971904	1.016	1.00951	0.994852	0.0665228	-0.0376342	-0.0442166	0.023593	-0.0411142	0.0229017	0.0136492	-0.00744672
Q58FF6	Putative heat shock protein HSP 90-beta 4 OS=Homo sapiens GN=HSP90AB4P PE=5 SV=1 - [H90B4_HUMAN]	521.44	8.51	1	2	5	32	1.00338	32	12.0888	0.987234	32	10.0918	1.01196	32	8.12484	1.02252	32	6.87832	1.01315	32	6.56792	1.01841	32	7.7885	0.970569	32	7.32749	1.00763	32	10.8439	505	58.2276	1.00338	0.987234	1.01196	1.02252	1.01315	1.01841	0.970569	1.00763	0.0048669	-0.0185367	0.0171554	0.0321336	0.0188437	0.0263131	-0.0430966	0.0109629
Q99715-4	Isoform 4 of Collagen alpha-1(XII) chain OS=Homo sapiens GN=COL12A1 - [COCA1_HUMAN]	519.07	7.03	9	15	15	23	1.05359	23	8.73793	0.994083	23	8.1512	0.982564	23	7.80942	0.968261	23	5.9925	1.03989	23	5.6973	0.950064	23	8.49548	1.03905	23	8.77633	0.954298	23	6.14442	2987	324.369	1.05359	0.994083	0.982564	0.968261	1.03989	0.950064	1.03905	0.954298	0.0753132	-0.00856197	-0.0253762	-0.0465317	0.0564293	-0.0739035	0.055272	-0.0674875
F5H223	Dynactin subunit 2 OS=Homo sapiens GN=DCTN2 PE=4 SV=1 - [F5H223_HUMAN]	519.04	38.1	15	11	11	30	1.0232	30	11.1939	0.994239	30	6.49216	1.00369	30	6.29623	0.984691	30	7.56225	1.0061	30	4.53593	1.00266	30	8.4872	0.982104	30	7.94984	1.00378	30	7.07686	378	41.6778	1.0232	0.994239	1.00369	0.984691	1.0061	1.00266	0.982104	1.00378	0.0330892	-0.00833494	0.00531349	-0.0222571	0.00877804	0.00382716	-0.0260516	0.00544256
P61026	Ras-related protein Rab-10 OS=Homo sapiens GN=RAB10 PE=1 SV=1 - [RAB10_HUMAN]	514.65	31	48	3	6	29	0.990514	14	10.1947	0.953264	14	7.02811	1.0299	14	5.10847	1.01006	14	4.72143	1.04108	14	4.05459	1.03738	14	7.77388	1.03593	14	3.95371	0.991993	14	6.51989	200	22.5266	0.990514	0.953264	1.0299	1.01006	1.04108	1.03738	1.03593	0.991993	-0.013751	-0.0690516	0.0425103	0.0144454	0.0580775	0.0529462	0.050925	-0.0115981
P35749-4	Isoform 4 of Myosin-11 OS=Homo sapiens GN=MYH11 - [MYH11_HUMAN]	512.802	5.78	10	2	10	25	0.931039	24	5.61007	0.967624	24	9.10052	1.01334	24	6.13304	1.02607	24	6.7508	1.00817	24	4.69839	1.04874	24	14.426	0.98241	24	7.93167	1.02212	24	8.27717	1938	223.439	0.931039	0.967624	1.01334	1.02607	1.00817	1.04874	0.98241	1.02212	-0.103087	-0.0474823	0.0191134	0.0371236	0.0117396	0.0686516	-0.0256028	0.0315617
P30046	D-dopachrome decarboxylase OS=Homo sapiens GN=DDT PE=1 SV=3 - [DOPD_HUMAN]	512.35	50	8	6	6	32	1.01552	32	10.4128	0.986766	32	12.3892	1.01521	31	14.537	1.03595	32	8.90726	0.971564	32	10.2763	1.05947	32	10.5754	0.986491	32	8.80093	0.962716	30	10.23	118	12.7037	1.01552	0.986766	1.01521	1.03595	0.971564	1.05947	0.986491	0.962716	0.022217	-0.0192204	0.0217748	0.0509537	-0.0416192	0.0833397	-0.0196216	-0.0548182
B2RBA6	cDNA, FLJ95407, highly similar to Homo sapiens MCM7 minichromosome maintenance deficient 7 (S. cerevisiae) (MCM7), mRNA OS=Homo sapiens PE=2 SV=1 - [B2RBA6_HUMAN]	511.88	24.48	9	13	13	21	1.00475	21	10.1036	1.00985	21	5.86992	0.989475	21	7.13456	1.01042	21	6.6813	0.990098	21	7.32068	1.01138	21	9.10498	1.01092	21	5.5507	0.987236	20	5.35648	719	81.2286	1.00475	1.00985	0.989475	1.01042	0.990098	1.01138	1.01092	0.987236	0.00683102	0.0141437	-0.0152644	0.0149498	-0.0143566	0.0163197	0.0156645	-0.0185327
B4DZM8	26S proteasome non-ATPase regulatory subunit 5 OS=Homo sapiens GN=PSMD5 PE=2 SV=1 - [B4DZM8_HUMAN]	509.75	20.17	4	7	7	17	1.03388	17	9.55128	0.992045	17	7.22533	1.03579	17	11.1112	0.965624	17	8.72822	0.997181	17	9.80916	0.931268	17	5.93669	1.00974	17	7.06436	0.982392	17	4.14548	461	51.2798	1.03388	0.992045	1.03579	0.965624	0.997181	0.931268	1.00974	0.982392	0.0480702	-0.0115222	0.050734	-0.0504658	-0.0040724	-0.102732	0.0139857	-0.025629
K7EJ78	40S ribosomal protein S15 (Fragment) OS=Homo sapiens GN=RPS15 PE=4 SV=1 - [K7EJ78_HUMAN]	509.1	31.78	5	2	2	23	0.838298	21	13.0544	0.953321	21	11.8769	1.03135	21	12.0154	1.08785	21	9.40088	1.06163	21	14.0001	1.03566	21	11.2149	1.00087	21	7.927	0.984907	21	9.20709	129	14.7288	0.838298	0.953321	1.03135	1.08785	1.06163	1.03566	1.00087	0.984907	-0.254466	-0.0689659	0.0445399	0.121474	0.086275	0.0505556	0.00125025	-0.0219412
A8K6V3	cDNA FLJ78677, highly similar to Homo sapiens splicing factor 3b, subunit 3, 130kDa (SF3B3), mRNA OS=Homo sapiens PE=2 SV=1 - [A8K6V3_HUMAN]	508.19	17.17	9	16	16	25	0.98449	25	9.30776	1.02119	25	7.95774	0.990665	25	11.4548	1.00123	25	4.11319	0.987469	25	5.7165	0.947732	25	7.28993	0.989397	25	6.1598	0.977788	25	9.12812	1217	135.493	0.98449	1.02119	0.990665	1.00123	0.987469	0.947732	0.989397	0.977788	-0.0225517	0.0302508	-0.0135312	0.00176651	-0.0181933	-0.0774496	-0.0153788	-0.0324061
P23526	Adenosylhomocysteinase OS=Homo sapiens GN=AHCY PE=1 SV=4 - [SAHH_HUMAN]	506.61	31.25	13	12	13	27	0.952073	22	8.2014	1.03366	22	5.15555	1.04318	22	7.34018	1.02619	22	3.77678	0.999588	22	3.67597	0.995578	22	9.52739	0.994071	22	5.4825	1.01113	22	3.79514	432	47.6852	0.952073	1.03366	1.04318	1.02619	0.999588	0.995578	0.994071	1.01113	-0.0708556	0.0477575	0.0609821	0.0372992	-0.000594689	-0.00639321	-0.00857921	0.0159617
P04181	Ornithine aminotransferase, mitochondrial OS=Homo sapiens GN=OAT PE=1 SV=1 - [OAT_HUMAN]	505.11	23.46	3	8	8	23	0.986729	23	6.1149	0.994049	23	8.88611	0.974878	23	8.36283	1.01544	23	4.05963	1.00704	23	5.63671	0.976493	23	9.14745	1.03129	23	6.93665	0.963254	23	8.26209	439	48.5042	0.986729	0.994049	0.974878	1.01544	1.00704	0.976493	1.03129	0.963254	-0.0192746	-0.00861053	-0.0367058	0.0220994	0.0101181	-0.0343182	0.0444515	-0.0540122
B1PL87	Bid (Fragment) OS=Homo sapiens PE=2 SV=1 - [B1PL87_HUMAN]	502.418	42.65	5	4	4	16	0.987531	15	6.37612	0.99819	15	8.30637	0.994434	15	8.57407	1.00776	15	6.8176	1.02474	15	11.239	1.00165	15	10.9199	1.03174	15	8.45216	0.959349	15	11.1246	136	15.326	0.987531	0.99819	0.994434	1.00776	1.02474	1.00165	1.03174	0.959349	-0.0181015	-0.00261425	-0.00805272	0.0111464	0.0352585	0.00237561	0.045077	-0.0598727
B4DXV7	cDNA FLJ57661, highly similar to GMP synthase (glutamine-hydrolyzing) (EC 6.3.5.2) OS=Homo sapiens PE=2 SV=1 - [B4DXV7_HUMAN]	501.97	29.46	5	14	14	26	0.966339	26	10.5792	1.00048	26	6.53967	1.03867	26	5.43841	0.981313	26	4.18579	1.02331	26	4.87976	1.02645	26	8.15034	0.975728	26	5.37429	1.02314	26	5.13984	594	65.8884	0.966339	1.00048	1.03867	0.981313	1.02331	1.02645	0.975728	1.02314	-0.0493993	0.000693284	0.054737	-0.0272152	0.0332456	0.0376583	-0.0354494	0.0330063
Q86X54	AP1B1 protein OS=Homo sapiens PE=1 SV=1 - [Q86X54_HUMAN]	501.2	22.09	5	1	14	19	0.968345	19	10.7602	1.01184	19	6.13527	1.03146	19	5.27324	1.04455	19	5.25565	1.01738	19	5.42012	1.00514	19	10.7542	0.99475	19	7.15735	0.972373	19	7.37577	919	101.253	0.968345	1.01184	1.03146	1.04455	1.01738	1.00514	0.99475	0.972373	-0.0464066	0.0169785	0.0446841	0.0628841	0.0248577	0.00739392	-0.00759414	-0.040418
B3KTM6	Ribosomal protein L5, isoform CRA_b OS=Homo sapiens GN=RPL5 PE=2 SV=1 - [B3KTM6_HUMAN]	495.41	27.94	3	8	8	28	0.990467	28	8.64254	0.993256	28	8.50197	1.02527	28	9.401	1.00808	28	7.09804	1.00865	28	7.83649	1.03092	28	14.4019	0.953405	28	6.11857	1.0091	28	9.27902	247	28.0262	0.990467	0.993256	1.02527	1.00808	1.00865	1.03092	0.953405	1.0091	-0.0138196	-0.00976283	0.0360071	0.0116153	0.0124292	0.0439355	-0.0688383	0.0130696
B7Z2M7	cDNA FLJ53380, highly similar to Kinesin heavy chain isoform 5A OS=Homo sapiens PE=2 SV=1 - [B7Z2M7_HUMAN]	495.36	6.26	9	1	5	18	0.914275	18	10.117	0.963098	18	7.73645	1.02194	18	10.7046	1.02307	18	6.87414	1.03403	18	9.65281	1.06456	18	7.62586	0.98556	18	3.92647	0.988832	18	6.65968	943	107.158	0.914275	0.963098	1.02194	1.02307	1.03403	1.06456	0.98556	0.988832	-0.1293	-0.054245	0.0313132	0.0329071	0.0482755	0.0902508	-0.0209845	-0.0162033
P09960	Leukotriene A-4 hydrolase OS=Homo sapiens GN=LTA4H PE=1 SV=2 - [LKHA4_HUMAN]	492.99	32.73	8	16	16	28	0.977381	28	7.98492	1.0059	28	5.17771	1.03427	28	6.95121	1.03036	28	5.9801	0.984503	28	6.53235	0.997613	28	8.1135	0.994852	28	5.56797	0.987758	28	2.89926	611	69.2412	0.977381	1.0059	1.03427	1.03036	0.984503	0.997613	0.994852	0.987758	-0.0330074	0.00848189	0.0486197	0.0431542	-0.0225323	-0.00344841	-0.00744633	-0.0177701
D6REN6	Histidine--tRNA ligase, cytoplasmic OS=Homo sapiens GN=HARS PE=4 SV=1 - [D6REN6_HUMAN]	483.56	31.29	13	11	14	26	0.975587	26	6.67615	1.02204	26	5.04046	1.03725	26	4.99284	1.01576	26	5.28689	0.981916	26	4.93676	1.00494	26	5.27207	0.986926	26	3.16602	0.981328	26	5.82695	489	54.812	0.975587	1.02204	1.03725	1.01576	0.981916	1.00494	0.986926	0.981328	-0.0356576	0.0314544	0.0527588	0.0225533	-0.0263282	0.00710624	-0.0189867	-0.0271922
P16615-2	Isoform 2 of Sarcoplasmic/endoplasmic reticulum calcium ATPase 2 OS=Homo sapiens GN=ATP2A2 - [AT2A2_HUMAN]	483.07	15.95	15	12	12	18	0.971503	18	8.2571	1.02434	18	6.06492	0.985204	18	7.62092	1.01757	18	5.53213	0.992226	18	4.0217	1.01987	18	4.26966	1.00396	18	4.49268	1.04332	18	5.93867	997	109.62	0.971503	1.02434	0.985204	1.01757	0.992226	1.01987	1.00396	1.04332	-0.04171	0.0346899	-0.0215059	0.0251242	-0.0112593	0.0283875	0.00570518	0.0611785
B4DY09	cDNA FLJ51660, highly similar to Interleukin enhancer-binding factor 2 OS=Homo sapiens PE=2 SV=1 - [B4DY09_HUMAN]	481.44	31.82	4	10	10	31	0.940208	31	13.562	0.931723	31	7.44063	1.00251	31	7.90739	1.02053	31	6.64894	1.00289	31	6.40589	1.01535	31	11.1292	1.01865	31	6.43079	1.04203	31	4.96893	352	38.8862	0.940208	0.931723	1.00251	1.02053	1.00289	1.01535	1.01865	1.04203	-0.0889482	-0.102027	0.00362221	0.0293154	0.0041673	0.0219833	0.0266655	0.0593905
P18669	Phosphoglycerate mutase 1 OS=Homo sapiens GN=PGAM1 PE=1 SV=2 - [PGAM1_HUMAN]	481.018	44.49	13	8	8	25	0.996436	25	7.92903	1.07557	25	8.54586	1.00548	25	10.6005	1.00814	25	6.37944	1.05371	25	13.0426	0.935377	25	17.702	0.960419	25	6.02514	0.967314	25	9.05221	254	28.7858	0.996436	1.07557	1.00548	1.00814	1.05371	0.935377	0.960419	0.967314	-0.00515075	0.1051	0.00788426	0.0116986	0.0754809	-0.0963808	-0.0582636	-0.0479438
Q9BTQ7	Similar to ribosomal protein L23 (Fragment) OS=Homo sapiens PE=2 SV=1 - [Q9BTQ7_HUMAN]	480.92	50	7	6	6	25	0.964823	25	5.44007	1.00424	25	9.62811	1.031	25	7.05914	1.03224	25	6.29945	1.00526	25	7.79253	1.02283	25	8.56023	0.962999	25	5.32712	0.978887	25	8.88476	134	14.1407	0.964823	1.00424	1.031	1.03224	1.00526	1.02283	0.962999	0.978887	-0.051664	0.00611001	0.044042	0.0457803	0.00757417	0.0325675	-0.0543932	-0.0307859
P00491	Purine nucleoside phosphorylase OS=Homo sapiens GN=PNP PE=1 SV=2 - [PNPH_HUMAN]	480.69	45.33	7	9	9	23	0.988595	23	10.3043	0.99515	23	8.69068	0.990441	23	4.94321	1.0016	23	4.84803	1.04448	23	5.63628	1.01115	23	1.85033	0.990736	23	8.38531	1.00095	23	8.64498	289	32.0972	0.988595	0.99515	0.990441	1.0016	1.04448	1.01115	0.990736	1.00095	-0.016549	-0.00701418	-0.0138574	0.00231217	0.0627845	0.0160027	-0.0134275	0.00137411
B7Z899	cDNA FLJ55506, highly similar to Puromycin-sensitive aminopeptidase (EC3.4.11.-) OS=Homo sapiens PE=2 SV=1 - [B7Z899_HUMAN]	478.05	22.95	26	18	18	26	1.00671	26	11.4182	1.01957	26	3.74073	1.01945	26	4.59333	0.986802	26	6.87411	0.989432	26	4.79172	0.998516	26	6.91411	0.986023	26	3.05929	0.993226	26	5.52176	915	102.866	1.00671	1.01957	1.01945	0.986802	0.989432	0.998516	0.986023	0.993226	0.00965133	0.0279574	0.0277956	-0.0191677	-0.0153276	-0.00214186	-0.0203063	-0.00980612
P46778	60S ribosomal protein L21 OS=Homo sapiens GN=RPL21 PE=1 SV=2 - [RL21_HUMAN]	475.25	41.25	3	8	8	24	0.972189	24	17.2674	0.954135	24	12.3327	1.02846	24	12.952	1.04366	24	8.31145	1.04344	24	7.55839	1.02736	24	12.374	0.962235	24	5.87162	0.968331	24	9.51988	160	18.5531	0.972189	0.954135	1.02846	1.04366	1.04344	1.02736	0.962235	0.968331	-0.0406917	-0.067735	0.0404794	0.0616583	0.0613469	0.0389429	-0.0555393	-0.0464283
P63244	Guanine nucleotide-binding protein subunit beta-2-like 1 OS=Homo sapiens GN=GNB2L1 PE=1 SV=3 - [GBLP_HUMAN]	475.215	25.87	26	8	8	27	0.984846	27	5.97117	1.01906	27	5.76488	1.04884	27	7.1867	1.01531	27	4.67216	1.0061	27	5.60347	0.989284	27	5.93795	0.96216	27	6.85146	0.982092	27	4.09727	317	35.0546	0.984846	1.01906	1.04884	1.01531	1.0061	0.989284	0.96216	0.982092	-0.0220297	0.0272327	0.0687924	0.021924	0.00877512	-0.0155434	-0.0556509	-0.0260705
P61019	Ras-related protein Rab-2A OS=Homo sapiens GN=RAB2A PE=1 SV=1 - [RAB2A_HUMAN]	474.66	37.74	12	6	6	15	0.999665	15	9.55158	1.01197	15	10.142	0.981923	15	11.3754	0.995154	15	7.40904	1.06163	15	6.43962	0.994461	15	8.17248	1.02369	15	11.5549	0.999199	15	6.81877	212	23.5308	0.999665	1.01197	0.981923	0.995154	1.06163	0.994461	1.02369	0.999199	-0.000483884	0.0171677	-0.0263183	-0.00700803	0.0862772	-0.00801301	0.0337782	-0.00115556
Q99497	Protein DJ-1 OS=Homo sapiens GN=PARK7 PE=1 SV=2 - [PARK7_HUMAN]	473.926	51.85	3	8	8	25	0.953087	25	11.4606	0.926971	25	12.2474	0.993543	25	10.428	1.01349	25	6.61832	1.01007	25	4.62523	0.994854	25	9.06913	1.03086	25	7.22542	0.97545	25	7.99578	189	19.8785	0.953087	0.926971	0.993543	1.01349	1.01007	0.994854	1.03086	0.97545	-0.0693204	-0.109404	-0.00934533	0.0193295	0.0144491	-0.00744388	0.0438434	-0.0358598
P16435	NADPH--cytochrome P450 reductase OS=Homo sapiens GN=POR PE=1 SV=2 - [NCPR_HUMAN]	472.29	24.96	14	13	13	24	1.00787	24	9.34378	0.991235	24	9.1778	1.0264	24	11.2983	0.991372	24	5.75145	1.01359	24	5.56955	0.985465	24	13.3719	1.03518	24	5.84803	0.985523	24	8.22573	677	76.6413	1.00787	0.991235	1.0264	0.991372	1.01359	0.985465	1.03518	0.985523	0.0113108	-0.0127003	0.0375907	-0.012502	0.0194718	-0.0211229	0.0498845	-0.0210381
Q06210-2	Isoform 2 of Glutamine--fructose-6-phosphate aminotransferase [isomerizing] 1 OS=Homo sapiens GN=GFPT1 - [GFPT1_HUMAN]	472.08	26.73	2	15	15	24	0.970471	24	9.26356	0.998724	24	11.3806	0.962817	24	8.58008	1.0029	24	3.23097	0.984325	24	7.52873	1.00724	24	8.89871	0.999572	24	3.89751	1.00194	24	6.17703	681	76.7103	0.970471	0.998724	0.962817	1.0029	0.984325	1.00724	0.999572	1.00194	-0.0432434	-0.00184249	-0.0546663	0.00418334	-0.0227934	0.0104009	-0.000617135	0.00279872
P53621	Coatomer subunit alpha OS=Homo sapiens GN=COPA PE=1 SV=2 - [COPA_HUMAN]	471.09	23.2	2	21	21	31	0.991541	31	9.04507	1.02624	31	8.28231	1.00591	31	7.00988	1.00524	31	5.32754	1.00334	31	5.35586	1.00755	31	7.0461	1.00044	31	4.74637	1.00424	31	7.30918	1224	138.258	0.991541	1.02624	1.00591	1.00524	1.00334	1.00755	1.00044	1.00424	-0.0122554	0.0373744	0.00850445	0.00754645	0.00480793	0.0108581	0.00063862	0.00609965
O94925-3	Isoform 3 of Glutaminase kidney isoform, mitochondrial OS=Homo sapiens GN=GLS - [GLSK_HUMAN]	469.39	25.92	9	2	11	24	1.00098	24	10.1732	1.02027	24	9.78109	1.06165	24	4.07263	1.01623	24	6.9962	0.967684	24	8.80512	0.993508	24	11.8626	0.927778	24	8.51984	1.03673	24	9.69064	598	65.4179	1.00098	1.02027	1.06165	1.01623	0.967684	0.993508	0.927778	1.03673	0.00141171	0.0289475	0.0863129	0.0232239	-0.0473925	-0.00939681	-0.108149	0.0520436
O00429-4	Isoform 3 of Dynamin-1-like protein OS=Homo sapiens GN=DNM1L - [DNM1L_HUMAN]	468.865	16.88	16	10	10	21	1.01821	21	11.5546	0.967566	21	7.28932	0.976605	21	5.93898	0.987709	21	7.83234	0.983293	21	9.51237	1.02929	21	5.57768	0.986442	21	8.07153	0.983919	21	6.12851	699	78.0512	1.01821	0.967566	0.976605	0.987709	0.983293	1.02929	0.986442	0.983919	0.026037	-0.0475682	-0.0341534	-0.0178415	-0.0243073	0.0416479	-0.0196945	-0.0233888
A8K4W8	cDNA FLJ77917, highly similar to Homo sapiens ubiquitin-conjugating enzyme E2L 3 (UBE2L3), transcript variant 1, mRNA OS=Homo sapiens PE=2 SV=1 - [A8K4W8_HUMAN]	468.74	50.65	5	5	5	19	0.966967	18	15.2225	1.05891	19	12.0549	1.00846	18	13.6393	1.0158	18	10.4735	1.00214	18	7.58766	0.97617	17	8.62602	0.977122	18	5.15379	1.02039	17	6.93118	154	17.7782	0.966967	1.05891	1.00846	1.0158	1.00214	0.97617	0.977122	1.02039	-0.0484607	0.0825817	0.0121514	0.0226174	0.00308065	-0.034796	-0.0333895	0.02912
P54886-2	Isoform Short of Delta-1-pyrroline-5-carboxylate synthase OS=Homo sapiens GN=ALDH18A1 - [P5CS_HUMAN]	466.841	27.62	2	17	17	22	0.986045	22	8.68118	1.03737	22	7.54673	1.01989	22	5.51769	1.0041	22	6.15797	1.00434	22	6.97381	1.00075	22	9.67907	0.980166	22	6.41968	1.00627	22	5.53182	793	87.0344	0.986045	1.03737	1.01989	1.0041	1.00434	1.00075	0.980166	1.00627	-0.0202745	0.0529314	0.0284111	0.00590586	0.00624231	0.00108591	-0.0289017	0.00902207
P62495	Eukaryotic peptide chain release factor subunit 1 OS=Homo sapiens GN=ETF1 PE=1 SV=3 - [ERF1_HUMAN]	466.58	29.98	6	12	12	22	1.03675	22	13.0857	0.986289	22	10.1299	1.01409	22	5.9763	1.00184	22	4.92996	0.974341	22	3.89271	1.02171	22	3.72476	0.974754	22	8.02709	1.00247	22	4.73809	437	49.0002	1.03675	0.986289	1.01409	1.00184	0.974341	1.02171	0.974754	1.00247	0.0520731	-0.019918	0.0201826	0.00264546	-0.0375017	0.030983	-0.0368899	0.00355288
F8W1R7	Myosin light polypeptide 6 OS=Homo sapiens GN=MYL6 PE=4 SV=1 - [F8W1R7_HUMAN]	466.46	53.79	22	7	7	29	0.926886	29	10.0478	1.01239	29	8.30265	1.03651	29	9.97114	1.01713	29	7.15667	1.01799	29	9.60652	1.04579	29	4.37139	0.970895	29	6.95557	0.988638	29	13.7659	145	16.2798	0.926886	1.01239	1.03651	1.01713	1.01799	1.04579	0.970895	0.988638	-0.109537	0.0177646	0.0517389	0.0245053	0.0257181	0.0645962	-0.0426129	-0.0164861
Q96HE7	ERO1-like protein alpha OS=Homo sapiens GN=ERO1L PE=1 SV=2 - [ERO1A_HUMAN]	466.34	25.21	4	9	10	21	0.978639	21	10.6111	1.01036	21	7.83518	1.03794	21	4.65263	0.974673	21	8.24417	0.954986	21	9.09844	1.03146	21	6.88901	0.997662	21	6.06946	1.02885	21	12.0064	468	54.3581	0.978639	1.01036	1.03794	0.974673	0.954986	1.03146	0.997662	1.02885	-0.0311519	0.0148704	0.053718	-0.0370095	-0.0664481	0.0446819	-0.00337684	0.0410334
Q03252	Lamin-B2 OS=Homo sapiens GN=LMNB2 PE=1 SV=3 - [LMNB2_HUMAN]	465.43	22.83	2	11	13	24	0.995514	24	9.7201	1.03772	24	4.04672	1.01763	24	8.2057	1.00711	24	3.58239	1.02288	24	4.08772	0.9791	24	6.36276	0.998263	24	4.34547	0.959422	24	4.97975	600	67.6475	0.995514	1.03772	1.01763	1.00711	1.02288	0.9791	0.998263	0.959422	-0.00648669	0.053424	0.02522	0.0102172	0.0326434	-0.0304716	-0.00250862	-0.0597627
E9PIR7	Thioredoxin reductase 1, cytoplasmic OS=Homo sapiens GN=TXNRD1 PE=3 SV=1 - [E9PIR7_HUMAN]	465.27	34.44	24	12	12	24	1.00915	24	14.3442	0.984692	23	6.6264	1.01119	22	11.283	0.991944	23	11.5985	0.989862	24	7.883	0.994725	23	10.6766	0.980333	24	4.18867	1.02555	23	8.04985	482	53.1331	1.00915	0.984692	1.01119	0.991944	0.989862	0.994725	0.980333	1.02555	0.0131435	-0.0222549	0.0160525	-0.0116697	-0.0147009	-0.00763006	-0.0286566	0.0363976
I3L1L3	Myb-binding protein 1A (Fragment) OS=Homo sapiens GN=MYBBP1A PE=4 SV=1 - [I3L1L3_HUMAN]	463.25	10.3	6	11	11	23	0.996764	23	10.1375	0.963073	23	12.2551	0.989486	23	10.2802	1.0079	23	3.95598	0.993983	23	6.09409	1.04595	23	7.39991	0.990761	23	4.88908	1.04284	23	12.0177	1252	140.154	0.996764	0.963073	0.989486	1.0079	0.993983	1.04595	0.990761	1.04284	-0.00467597	-0.0542834	-0.0152483	0.0113564	-0.00870631	0.0648111	-0.0133913	0.060512
Q10567-3	Isoform C of AP-1 complex subunit beta-1 OS=Homo sapiens GN=AP1B1 - [AP1B1_HUMAN]	463.12	18.53	7	1	14	19	0.968345	19	10.7602	1.01184	19	6.13527	1.03146	19	5.27324	1.03402	19	5.99543	1.01738	19	5.42012	1.01191	19	10.3249	0.988993	19	5.13589	0.979107	19	6.48071	939	103.498	0.968345	1.01184	1.03146	1.03402	1.01738	1.01191	0.988993	0.979107	-0.0464066	0.0169785	0.0446841	0.0482593	0.0248577	0.0170767	-0.0159682	-0.0304617
B4DMT5	cDNA FLJ52696, highly similar to Eukaryotic translation initiation factor 3 subunit 5 OS=Homo sapiens PE=2 SV=1 - [B4DMT5_HUMAN]	460.54	32.25	7	8	8	22	1.03836	22	16.8339	0.969381	22	12.84	1.03757	22	7.38254	0.98188	22	5.57792	0.977551	22	5.68469	0.943111	22	8.97454	0.964482	22	5.58054	1.05225	22	7.02983	307	33.219	1.03836	0.969381	1.03757	0.98188	0.977551	0.943111	0.964482	1.05225	0.0543061	-0.0448641	0.0532045	-0.0263815	-0.0327554	-0.0845004	-0.052174	0.0734789
P62249	40S ribosomal protein S16 OS=Homo sapiens GN=RPS16 PE=1 SV=2 - [RS16_HUMAN]	460.312	34.93	2	6	6	23	0.993474	23	12.3676	1.02058	23	8.27207	1.06142	23	6.76701	1.00014	23	5.9388	0.957244	23	8.45059	1.04792	23	7.28232	0.980077	23	2.91834	1.02206	23	3.86502	146	16.435	0.993474	1.02058	1.06142	1.00014	0.957244	1.04792	0.980077	1.02206	-0.00944521	0.0293926	0.0859974	0.000196652	-0.0630408	0.0675303	-0.0290329	0.031484
P25788-2	Isoform 2 of Proteasome subunit alpha type-3 OS=Homo sapiens GN=PSMA3 - [PSA3_HUMAN]	456.26	25	6	6	6	21	1.01731	21	11.5685	1.01801	21	6.87984	1.02358	21	7.28536	1.00559	21	3.6911	0.985926	21	7.53655	0.968268	21	6.85088	1.00346	21	5.28836	0.999052	21	4.92976	248	27.6297	1.01731	1.01801	1.02358	1.00559	0.985926	0.968268	1.00346	0.999052	0.024763	0.0257489	0.0336233	0.00804504	-0.0204491	-0.0465214	0.00498061	-0.00136876
E9PLT0	Cold shock domain-containing protein E1 OS=Homo sapiens GN=CSDE1 PE=4 SV=1 - [E9PLT0_HUMAN]	454.87	16.92	13	10	10	23	0.996396	23	9.94314	1.00227	23	4.90323	0.963638	23	5.53188	1.02369	23	5.73167	1.02554	23	8.61458	1.0389	23	9.16045	0.958991	23	6.38055	1.03401	23	4.02693	668	74.5368	0.996396	1.00227	0.963638	1.02369	1.02554	1.0389	0.958991	1.03401	-0.00520879	0.00326579	-0.0534375	0.0337806	0.0363819	0.0550514	-0.0604102	0.0482546
E5RIW3	Tubulin-specific chaperone A OS=Homo sapiens GN=TBCA PE=4 SV=1 - [E5RIW3_HUMAN]	453.531	61.9	6	7	7	21	1.01956	21	9.70418	1.06815	21	5.54557	1.01179	21	8.32984	0.997186	21	4.96832	0.998844	21	7.57379	0.993578	21	6.82262	0.983375	21	10.3369	1.01147	21	5.6557	84	10.074	1.01956	1.06815	1.01179	0.997186	0.998844	0.993578	0.983375	1.01147	0.0279454	0.0951151	0.0169156	-0.00406492	-0.00166832	-0.00929509	-0.024187	0.0164604
Q2Q9H2	Glucose-6-phosphate 1-dehydrogenase (Fragment) OS=Homo sapiens GN=G6PD PE=2 SV=1 - [Q2Q9H2_HUMAN]	453.22	35.58	17	15	15	27	0.997141	27	11.9746	1.02961	27	9.127	0.997847	27	7.65176	0.997466	27	6.10694	1.00562	27	5.68437	0.988751	27	9.93691	1.00828	27	7.93741	1.0037	27	7.61135	475	54.7898	0.997141	1.02961	0.997847	0.997466	1.00562	0.988751	1.00828	1.0037	-0.0041304	0.0421034	-0.00310983	-0.00366	0.00807854	-0.0163202	0.0118956	0.00532275
B4DFK9	cDNA FLJ57964, highly similar to Heterogeneous nuclear ribonucleoprotein H' OS=Homo sapiens PE=2 SV=1 - [B4DFK9_HUMAN]	450.387	18.07	4	1	5	18	1.0342	16	8.71675	0.987292	16	10.2081	0.958454	16	15.036	0.992164	16	4.62537	1.03908	16	4.95406	1.02254	16	7.55963	0.977533	16	6.06635	1.03114	16	8.53317	404	44.4088	1.0342	0.987292	0.958454	0.992164	1.03908	1.02254	0.977533	1.03114	0.04851	-0.0184509	-0.0612182	-0.0113497	0.0553047	0.0321587	-0.0327822	0.0442371
J3QS96	60S ribosomal protein L17 (Fragment) OS=Homo sapiens GN=RPL17 PE=3 SV=1 - [J3QS96_HUMAN]	449.82	30.43	11	3	4	23	0.952655	23	10.0264	0.961427	23	8.70054	1.00714	23	11.5636	1.01612	23	8.18934	1.01373	23	9.19257	0.983284	23	9.33723	0.98078	23	4.16834	0.992162	23	7.11466	138	15.9494	0.952655	0.961427	1.00714	1.01612	1.01373	0.983284	0.98078	0.992162	-0.0699735	-0.056751	0.0102593	0.0230738	0.0196776	-0.0243194	-0.0279988	-0.0113523
P62851	40S ribosomal protein S25 OS=Homo sapiens GN=RPS25 PE=1 SV=1 - [RS25_HUMAN]	449.74	32.8	1	5	5	20	0.977373	20	9.79331	0.955745	20	6.56504	1.02652	20	12.03	1.03547	20	8.54336	1.02711	20	5.38014	1.03702	20	10.3735	0.916342	20	4.45674	0.979194	20	8.18107	125	13.7337	0.977373	0.955745	1.02652	1.03547	1.02711	1.03702	0.916342	0.979194	-0.0330184	-0.0653017	0.0377676	0.0502804	0.0385968	0.052445	-0.126041	-0.0303329
P12004	Proliferating cell nuclear antigen OS=Homo sapiens GN=PCNA PE=1 SV=1 - [PCNA_HUMAN]	448.26	26.05	4	6	6	16	0.966219	16	9.66574	0.997554	16	7.81943	1.04111	16	6.40525	1.00971	16	7.18524	1.01631	16	4.39786	1.00722	16	7.98469	0.985062	16	5.75764	1.00489	16	6.23048	261	28.7503	0.966219	0.997554	1.04111	1.00971	1.01631	1.00722	0.985062	1.00489	-0.0495782	-0.00353357	0.0581195	0.0139365	0.0233417	0.010373	-0.021714	0.00703335
K7EJT8	AP-2 complex subunit beta OS=Homo sapiens GN=AP2B1 PE=4 SV=1 - [K7EJT8_HUMAN]	447.77	17.42	14	5	11	17	0.976551	17	11.4215	1.00287	16	8.47359	1.03015	17	7.39929	1.05152	16	7.68089	1.02345	16	5.54247	0.976529	16	14.7236	0.976604	16	3.22149	0.975734	16	11.2423	913	101.268	0.976551	1.00287	1.03015	1.05152	1.02345	0.976529	0.976604	0.975734	-0.034233	0.00413918	0.0428524	0.0724732	0.0334421	-0.0342654	-0.0341551	-0.0354398
B4DH52	cDNA FLJ55916, highly similar to General transcription factor II-I OS=Homo sapiens PE=2 SV=1 - [B4DH52_HUMAN]	446.004	24.07	10	17	17	24	0.955009	24	8.25162	1.02606	24	5.75424	0.993065	24	6.20264	0.994698	24	4.55446	1.02745	24	5.72384	0.977586	24	5.05874	1.0215	24	6.51278	1.00667	24	6.00752	993	111.846	0.955009	1.02606	0.993065	0.994698	1.02745	0.977586	1.0215	1.00667	-0.0664138	0.037109	-0.0100394	-0.00766948	0.0390697	-0.032704	0.0306951	0.00958418
Q14847	LIM and SH3 domain protein 1 OS=Homo sapiens GN=LASP1 PE=1 SV=2 - [LASP1_HUMAN]	445.63	35.63	10	8	8	21	1.05488	21	16.3957	0.990648	21	8.86512	0.96669	21	11.6528	0.991008	21	6.38406	1.01782	21	6.19059	0.985314	21	4.6352	1.00845	21	4.18746	0.974804	21	6.18379	261	29.6982	1.05488	0.990648	0.96669	0.991008	1.01782	0.985314	1.00845	0.974804	0.0770813	-0.0135553	-0.0488755	-0.0130308	0.0254773	-0.0213446	0.0121463	-0.0368164
B4DFL1	Dihydrolipoyl dehydrogenase OS=Homo sapiens PE=2 SV=1 - [B4DFL1_HUMAN]	443.47	22.22	6	9	9	19	1.0012	19	7.97593	1.02241	19	7.02349	0.991256	19	7.53626	1.00845	19	5.18744	1.03047	19	6.9979	1.00862	19	4.89879	0.997364	19	3.887	0.987691	19	9.78206	459	48.8683	1.0012	1.02241	0.991256	1.00845	1.03047	1.00862	0.997364	0.987691	0.00172652	0.0319786	-0.0126705	0.0121399	0.0432999	0.0123897	-0.00380855	-0.0178676
B4DJX1	cDNA FLJ50978, highly similar to Dihydrolipoyllysine-residue acetyltransferasecomponent of pyruvate dehydrogenase complex, mitochondrial (EC 2.3.1.12) OS=Homo sapiens PE=2 SV=1 - [B4DJX1_HUMAN]	443.09	22.84	10	10	10	20	1.07628	20	17.2958	1.02148	20	5.2558	1.00062	20	7.01035	0.967933	20	7.94104	0.951036	20	7.6091	1.02467	20	8.1421	0.990222	20	7.63723	0.969034	20	10.5038	591	62.6576	1.07628	1.02148	1.00062	0.967933	0.951036	1.02467	0.990222	0.969034	0.106048	0.0306542	0.00089153	-0.0470207	-0.0724278	0.0351581	-0.0141761	-0.0453812
Q15293	Reticulocalbin-1 OS=Homo sapiens GN=RCN1 PE=1 SV=1 - [RCN1_HUMAN]	442.36	32.02	6	8	8	18	0.944027	18	9.84358	0.966176	18	9.82215	1.01406	18	7.00417	1.01686	18	6.52698	1.01521	18	7.82132	0.996693	18	6.53242	1.013	18	4.34109	0.988525	18	3.92697	331	38.8662	0.944027	0.966176	1.01406	1.01686	1.01521	0.996693	1.013	0.988525	-0.0830998	-0.0496416	0.0201441	0.0241234	0.021779	-0.0047782	0.0186271	-0.0166508
P12429	Annexin A3 OS=Homo sapiens GN=ANXA3 PE=1 SV=3 - [ANXA3_HUMAN]	441.64	33.13	6	9	9	18	1.03318	18	14.8497	0.991885	18	4.49258	1.02752	18	4.91531	1.02104	18	8.38766	0.972127	18	2.46985	1.0631	18	5.95437	0.924382	18	3.72323	1.02727	18	8.12423	323	36.3527	1.03318	0.991885	1.02752	1.02104	0.972127	1.0631	0.924382	1.02727	0.0470967	-0.0117559	0.0391689	0.0300408	-0.0407827	0.0882782	-0.113438	0.0388219
P46060	Ran GTPase-activating protein 1 OS=Homo sapiens GN=RANGAP1 PE=1 SV=1 - [RAGP1_HUMAN]	441.44	17.38	11	9	9	15	0.947425	15	4.28336	0.947122	15	7.58988	1.04455	15	6.79168	1.02049	15	5.75251	1.00082	15	8.27134	1.02171	15	3.72502	0.975123	15	4.21358	1.02328	15	7.57265	587	63.5023	0.947425	0.947122	1.04455	1.02049	1.00082	1.02171	0.975123	1.02328	-0.077917	-0.0783777	0.0628815	0.0292629	0.00118729	0.0309894	-0.0363434	0.0332079
P32969	60S ribosomal protein L9 OS=Homo sapiens GN=RPL9 PE=1 SV=1 - [RL9_HUMAN]	441.18	44.79	8	7	7	18	0.935623	18	10.6434	0.998208	18	8.72399	0.997133	18	10.2102	1.01484	18	7.58166	0.971859	18	8.22544	0.976515	18	7.1349	0.996516	18	7.92663	1.06526	18	9.90782	192	21.8498	0.935623	0.998208	0.997133	1.01484	0.971859	0.976515	0.996516	1.06526	-0.0960015	-0.00258702	-0.00414256	0.0212576	-0.0411813	-0.0342864	-0.00503582	0.091212
Q13435	Splicing factor 3B subunit 2 OS=Homo sapiens GN=SF3B2 PE=1 SV=2 - [SF3B2_HUMAN]	439.44	20.89	9	13	13	19	0.999743	19	14.4833	0.923417	19	6.50067	0.988865	19	9.80831	1.04456	19	8.52565	0.988836	19	5.78192	1.07262	19	8.3341	1.01064	19	6.22562	1.01016	19	5.32943	895	100.165	0.999743	0.923417	0.988865	1.04456	0.988836	1.07262	1.01064	1.01016	-0.000371279	-0.114946	-0.0161546	0.0629014	-0.0161961	0.101139	0.0152702	0.0145865
P25786	Proteasome subunit alpha type-1 OS=Homo sapiens GN=PSMA1 PE=1 SV=1 - [PSA1_HUMAN]	436.69	32.7	5	7	7	26	0.991579	26	6.90886	0.952763	26	8.43634	0.957547	26	8.15986	1.02727	26	5.33942	1.05631	26	5.51368	1.05147	26	7.97385	0.963717	26	7.4856	1.03265	26	8.48887	263	29.5369	0.991579	0.952763	0.957547	1.02727	1.05631	1.05147	0.963717	1.03265	-0.0121997	-0.0698111	-0.0625849	0.0388131	0.0790352	0.0724089	-0.0533189	0.0463563
P48444	Coatomer subunit delta OS=Homo sapiens GN=ARCN1 PE=1 SV=1 - [COPD_HUMAN]	433.27	14.87	7	8	8	18	0.954528	18	8.44006	1.00922	18	7.2835	1.01787	18	8.05024	1.00592	18	3.73044	1.01654	18	3.21621	1.02816	18	7.2506	0.975661	18	6.38712	1.04261	18	4.62152	511	57.1741	0.954528	1.00922	1.01787	1.00592	1.01654	1.02816	0.975661	1.04261	-0.0671405	0.0132444	0.0255534	0.00851228	0.0236655	0.0400627	-0.0355483	0.0602034
Q9Y3I0	tRNA-splicing ligase RtcB homolog OS=Homo sapiens GN=C22orf28 PE=1 SV=1 - [RTCB_HUMAN]	432.59	32.87	6	13	13	21	0.925818	21	5.43637	1.00332	21	4.63679	1.03187	21	5.54688	1.03962	21	4.49374	1.00679	21	2.78782	1.00896	21	5.42205	0.982987	21	4.80258	1.01254	21	4.21191	505	55.1749	0.925818	1.00332	1.03187	1.03962	1.00679	1.00896	0.982987	1.01254	-0.111199	0.00478321	0.0452551	0.0560577	0.00976657	0.0128679	-0.0247561	0.017973
B3KTJ9	cDNA FLJ38393 fis, clone FEBRA2007212 OS=Homo sapiens PE=2 SV=1 - [B3KTJ9_HUMAN]	426.83	26.22	12	14	14	21	1.00742	20	11.2616	0.953884	21	7.01131	0.963933	19	14.2166	1.02318	21	8.38334	1.01241	21	7.05451	1.03092	20	10.1729	1.0709	21	11.6959	0.993217	21	6.48366	923	102.866	1.00742	0.953884	0.963933	1.02318	1.01241	1.03092	1.0709	0.993217	0.0106602	-0.068115	-0.0529954	0.0330668	0.017798	0.043928	0.0988244	-0.00981888
P43487	Ran-specific GTPase-activating protein OS=Homo sapiens GN=RANBP1 PE=1 SV=1 - [RANG_HUMAN]	423.57	18.91	15	4	4	17	0.897208	17	7.63994	0.972446	17	10.2715	1.0624	17	6.73809	1.03338	17	3.68438	1.03788	17	7.43902	1.03715	17	3.50155	0.970279	17	4.86431	1.0286	17	3.88369	201	23.2956	0.897208	0.972446	1.0624	1.03338	1.03788	1.03715	0.970279	1.0286	-0.156485	-0.0403098	0.0873285	0.0473649	0.0536394	0.0526229	-0.0435284	0.0406836
Q2TNB3	Cell migration-inducing protein 22 OS=Homo sapiens PE=2 SV=1 - [Q2TNB3_HUMAN]	423.14	37.24	5	7	7	17	0.939937	17	10.5526	1.01356	17	7.11589	0.989742	17	12.8886	0.98583	17	9.52089	1.03804	17	7.01173	0.970306	17	6.59141	1.03993	17	4.4691	1.01111	17	6.41647	239	27.3313	0.939937	1.01356	0.989742	0.98583	1.03804	0.970306	1.03993	1.01111	-0.0893638	0.0194249	-0.0148752	-0.0205892	0.0538576	-0.0434888	0.056493	0.0159353
B4DZ08	cDNA FLJ51705, highly similar to Aconitate hydratase, mitochondrial (EC 4.2.1.3) OS=Homo sapiens PE=2 SV=1 - [B4DZ08_HUMAN]	423.1	23.92	10	12	13	17	0.931845	16	3.32369	1.03066	16	6.65688	0.994697	16	4.77601	1.03049	16	5.64705	1.02433	16	3.5915	1.00006	16	5.59012	1.01254	16	3.42994	0.967896	16	2.10828	761	83.361	0.931845	1.03066	0.994697	1.03049	1.02433	1.00006	1.01254	0.967896	-0.101837	0.0435647	-0.00767156	0.0433296	0.0346835	9.02923e-05	0.0179781	-0.0470755
O95433	Activator of 90 kDa heat shock protein ATPase homolog 1 OS=Homo sapiens GN=AHSA1 PE=1 SV=1 - [AHSA1_HUMAN]	422.98	34.02	7	8	8	19	1.01568	19	9.03763	1.00273	19	4.17506	1.02557	19	4.95221	0.983073	19	9.7315	1.01362	19	4.39296	0.991733	19	5.15078	1.0126	19	10.0576	0.990492	19	6.20995	338	38.2503	1.01568	1.00273	1.02557	0.983073	1.01362	0.991733	1.0126	0.990492	0.0224528	0.00392804	0.0364217	-0.0246303	0.0195102	-0.0119756	0.0180711	-0.0137828
B4DFP1	cDNA FLJ51818, highly similar to Phosphoglucomutase-1 (EC 5.4.2.2) OS=Homo sapiens PE=2 SV=1 - [B4DFP1_HUMAN]	422.47	30.67	7	16	16	27	0.970964	27	8.76969	1.01625	27	6.29128	1.0346	27	6.17994	1.00533	27	3.78227	1.01308	27	2.70402	1.00122	27	10.5538	1.00023	27	7.43809	0.995468	27	6.61784	538	58.702	0.970964	1.01625	1.0346	1.00533	1.01308	1.00122	1.00023	0.995468	-0.0425108	0.0232608	0.049077	0.0076622	0.0187473	0.00176251	0.000331376	-0.00655359
O60763	General vesicular transport factor p115 OS=Homo sapiens GN=USO1 PE=1 SV=2 - [USO1_HUMAN]	421.759	17.15	6	14	14	20	1.02924	20	7.27361	0.981126	20	4.75753	1.0217	20	7.87647	1.00894	20	4.02058	1.00568	20	5.4325	0.961514	20	9.03672	0.979125	20	6.53251	0.990421	20	9.16048	962	107.828	1.02924	0.981126	1.0217	1.00894	1.00568	0.961514	0.979125	0.990421	0.0415755	-0.02749	0.03097	0.0128377	0.0081752	-0.0566207	-0.0304348	-0.0138863
B2R7C5	cDNA, FLJ93378, highly similar to Homo sapiens MCM3 minichromosome maintenance deficient 3 (S. cerevisiae) (MCM3), mRNA OS=Homo sapiens PE=2 SV=1 - [B2R7C5_HUMAN]	421.43	15.22	9	10	10	16	1.02819	16	10.0967	1.04995	16	6.33904	0.946419	16	7.8427	0.988623	16	7.65794	1.00047	16	5.83946	1.00059	16	3.95062	1.02085	16	6.06096	0.988014	16	7.4694	808	90.952	1.02819	1.04995	0.946419	0.988623	1.00047	1.00059	1.02085	0.988014	0.0401041	0.0703214	-0.079449	-0.0165082	0.000672404	0.000857959	0.0297716	-0.0173968
C9JJQ8	Tubulin alpha-4A chain (Fragment) OS=Homo sapiens GN=TUBA4A PE=3 SV=1 - [C9JJQ8_HUMAN]	420.59	34.34	6	1	7	30	0.980784	13	12.7962	0.956938	13	16.1748	0.96096	13	10.4786	1.02881	13	9.39477	0.976165	13	12.0876	1.00728	13	6.46681	1.02169	13	12.9365	0.985918	13	12.7866	198	21.6638	0.980784	0.956938	0.96096	1.02881	0.976165	1.00728	1.02169	0.985918	-0.0279931	-0.0635032	-0.0574522	0.0409697	-0.0348028	0.0104583	0.0309574	-0.0204604
P0CW22	40S ribosomal protein S17-like OS=Homo sapiens GN=RPS17L PE=3 SV=1 - [RS17L_HUMAN]	420.37	46.67	4	4	4	14	1.00169	14	9.05168	0.949752	14	14.302	1.02047	14	7.11546	1.00802	14	5.69208	1.04434	14	6.67942	0.976973	14	4.74743	0.982514	14	6.66553	1.01684	14	6.7489	135	15.5404	1.00169	0.949752	1.02047	1.00802	1.04434	0.976973	0.982514	1.01684	0.00244309	-0.0743775	0.0292314	0.0115304	0.0625941	-0.033609	-0.0254507	0.0240966
A6NC17	Methionine--tRNA ligase, cytoplasmic OS=Homo sapiens GN=MARS PE=3 SV=3 - [A6NC17_HUMAN]	420.366	18.58	8	8	8	14	1.03172	14	8.83645	1.00392	14	6.10086	1.00078	14	6.74543	1.01448	14	4.1773	0.981728	14	7.78051	0.984279	14	7.08179	0.978881	14	3.43606	1.01151	14	4.6926	635	71.7826	1.03172	1.00392	1.00078	1.01448	0.981728	0.984279	0.978881	1.01151	0.045047	0.0056481	0.00112304	0.0207425	-0.0266044	-0.022861	-0.0307941	0.0165149
O43399-2	Isoform 2 of Tumor protein D54 OS=Homo sapiens GN=TPD52L2 - [TPD54_HUMAN]	418	42.47	10	6	6	13	1.06921	13	10.0848	1.04064	13	4.19832	0.993818	13	9.77144	0.983453	13	5.35573	0.99922	13	8.17149	0.951695	13	5.31143	0.991281	13	6.90171	0.987671	13	4.03108	186	19.8891	1.06921	1.04064	0.993818	0.983453	0.99922	0.951695	0.991281	0.987671	0.096551	0.0574716	-0.00894669	-0.0240719	-0.00112637	-0.0714284	-0.0126347	-0.0178981
Q92499	ATP-dependent RNA helicase DDX1 OS=Homo sapiens GN=DDX1 PE=1 SV=2 - [DDX1_HUMAN]	416.13	22.97	5	11	11	19	0.943937	19	12.5509	0.9934	19	4.64361	1.03591	19	6.61584	1.04	19	4.55964	1.00832	19	6.38468	1.01505	19	4.40494	0.973203	19	5.94614	1.02074	19	6.36824	740	82.3798	0.943937	0.9934	1.03591	1.04	1.00832	1.01505	0.973203	1.02074	-0.0832369	-0.00955314	0.0509017	0.0565881	0.0119482	0.0215513	-0.0391873	0.0296116
Q13151	Heterogeneous nuclear ribonucleoprotein A0 OS=Homo sapiens GN=HNRNPA0 PE=1 SV=1 - [ROA0_HUMAN]	415.388	24.26	1	5	7	33	0.956993	17	6.8872	0.967364	17	13.0368	1.00178	17	7.57203	0.999133	17	4.57782	1.03345	17	7.5858	1.01036	17	5.40801	1.00268	17	4.82511	0.989954	17	8.03431	305	30.8218	0.956993	0.967364	1.00178	0.999133	1.03345	1.01036	1.00268	0.989954	-0.0634201	-0.047869	0.00256056	-0.00125127	0.0474747	0.0148656	0.00385563	-0.0145668
Q96I60	6-phosphofructokinase (Fragment) OS=Homo sapiens GN=PFKM PE=2 SV=2 - [Q96I60_HUMAN]	412.683	7.5	21	3	4	14	1.00163	5	11.9052	1.0045	5	7.45176	0.877661	5	16.0153	0.917047	5	15.6815	0.906559	5	13.3413	0.98866	5	30.7519	1.03114	5	8.83768	0.969085	5	7.47667	747	81.4914	1.00163	1.0045	0.877661	0.917047	0.906559	0.98866	1.03114	0.969085	0.00235512	0.00648104	-0.188264	-0.124932	-0.141528	-0.0164535	0.0442421	-0.0453052
F8W031	Uncharacterized protein (Fragment) OS=Homo sapiens PE=4 SV=1 - [F8W031_HUMAN]	411.92	24.33	13	4	5	17	0.971163	17	6.46232	1.02331	17	7.84332	1.02118	17	8.10341	0.990774	17	7.21019	1.03593	17	5.09316	0.98335	17	4.38383	1.03053	17	5.55882	0.995777	17	12.3237	263	29.2059	0.971163	1.02331	1.02118	0.990774	1.03593	0.98335	1.03053	0.995777	-0.0422142	0.0332386	0.0302349	-0.0133721	0.0509307	-0.0242237	0.0433918	-0.00610564
B2R5M8	Isocitrate dehydrogenase [NADP] OS=Homo sapiens PE=2 SV=1 - [B2R5M8_HUMAN]	411.24	26.33	10	8	9	23	0.973405	23	9.21085	0.96583	23	7.506	1.00656	23	5.40874	1.02753	23	6.60615	1.016	23	6.45484	1.00513	23	9.84728	1.00132	23	4.30026	0.995387	23	4.1016	414	46.6195	0.973405	0.96583	1.00656	1.02753	1.016	1.00513	1.00132	0.995387	-0.0388874	-0.0501583	0.00943209	0.0391773	0.0229008	0.0073825	0.0019069	-0.00667075
P22234	Multifunctional protein ADE2 OS=Homo sapiens GN=PAICS PE=1 SV=3 - [PUR6_HUMAN]	410.27	17.18	5	6	6	19	1.03455	19	14.3936	1.0067	19	9.11303	1.0159	19	11.7898	1.02683	19	5.08733	0.981593	19	7.32083	1.01501	19	6.1463	0.993458	19	6.16964	0.985565	19	8.40477	425	47.0491	1.03455	1.0067	1.0159	1.02683	0.981593	1.01501	0.993458	0.985565	0.0490019	0.00963244	0.0227595	0.0381914	-0.0268028	0.0214952	-0.00946972	-0.0209766
B3KNI2	cDNA FLJ14650 fis, clone NT2RP2002185, highly similar to Ubiquilin-1 OS=Homo sapiens PE=2 SV=1 - [B3KNI2_HUMAN]	408.06	19.02	7	3	7	15	1.06298	15	8.76331	0.990117	15	4.17087	0.930022	15	10.1393	0.987305	15	3.57749	0.995651	15	2.19444	0.956913	15	9.38561	1.08929	15	7.80078	0.969742	15	5.38061	589	62.4455	1.06298	0.990117	0.930022	0.987305	0.995651	0.956913	1.08929	0.969742	0.0881155	-0.0143294	-0.104663	-0.0184317	-0.00628831	-0.0635403	0.123389	-0.0443276
Q12792	Twinfilin-1 OS=Homo sapiens GN=TWF1 PE=1 SV=3 - [TWF1_HUMAN]	406.801	38.86	5	11	11	24	0.958236	24	10.9838	1.05918	24	3.80043	1.00097	24	6.84081	1.00043	24	4.59891	1.08143	24	13.302	0.929342	24	12.6804	0.981843	24	5.09296	0.97726	24	6.09796	350	40.2577	0.958236	1.05918	1.00097	1.00043	1.08143	0.929342	0.981843	0.97726	-0.0615464	0.0829491	0.00139292	0.000625859	0.112942	-0.105719	-0.0264357	-0.0331854
B4DHN0	cDNA FLJ58314, highly similar to Mitogen-activated protein kinase 1 (EC 2.7.11.24) OS=Homo sapiens PE=2 SV=1 - [B4DHN0_HUMAN]	406.75	30.75	13	8	10	20	0.991363	20	5.90121	0.977425	20	7.21779	1.00358	20	8.80947	1.02074	20	6.72401	0.993585	20	8.36955	0.999474	20	5.3504	1.01944	20	5.83163	1.01496	20	7.67127	348	40.3948	0.991363	0.977425	1.00358	1.02074	0.993585	0.999474	1.01944	1.01496	-0.0125144	-0.0329417	0.0051595	0.0296179	-0.0092847	-0.000759138	0.0277818	0.0214183
P62913-2	Isoform 2 of 60S ribosomal protein L11 OS=Homo sapiens GN=RPL11 - [RL11_HUMAN]	405.917	21.47	5	4	4	18	0.956603	18	8.82324	0.982306	18	5.54909	1.03927	18	8.44285	1.01436	18	4.09258	0.9929	18	4.09099	1.00286	18	3.80368	0.977558	18	4.08657	1.03608	18	5.15806	177	20.1116	0.956603	0.982306	1.03927	1.01436	0.9929	1.00286	0.977558	1.03608	-0.0640082	-0.0257559	0.0555711	0.020566	-0.0102799	0.00411368	-0.0327465	0.0511337
P52815	39S ribosomal protein L12, mitochondrial OS=Homo sapiens GN=MRPL12 PE=1 SV=2 - [RM12_HUMAN]	404.79	35.35	3	1	5	16	0.968615	16	20.6786	1.00192	16	9.2859	1.07161	16	10.7397	1.01318	16	5.31891	1.01606	16	4.94024	1.03977	16	10.6923	0.980648	16	10.5473	1.02318	16	8.52034	198	21.3346	0.968615	1.00192	1.07161	1.01318	1.01606	1.03977	0.980648	1.02318	-0.0460051	0.00276542	0.0997832	0.0188944	0.0229926	0.0562708	-0.0281924	0.0330629
B4DDM5	cDNA FLJ53298, highly similar to Peroxisomal multifunctional enzyme type 2 OS=Homo sapiens PE=2 SV=1 - [B4DDM5_HUMAN]	404.11	21.76	16	10	10	17	0.974439	17	7.93666	1.00334	17	4.99181	0.989015	17	5.77598	1.00033	17	4.77268	0.988857	17	5.17973	1.01983	17	6.52773	1.05996	17	5.46905	1.01647	17	3.27091	717	77.3791	0.974439	1.00334	0.989015	1.00033	0.988857	1.01983	1.05996	1.01647	-0.0373563	0.00481553	-0.015935	0.000479029	-0.0161659	0.0283308	0.0840097	0.0235693
Q53FV3	COP9 signalosome subunit 4 variant (Fragment) OS=Homo sapiens PE=2 SV=1 - [Q53FV3_HUMAN]	402.77	31.28	7	9	9	16	1.01085	16	8.00163	1.02007	16	7.39824	1.02932	16	6.44772	1.02791	16	7.63647	1.00217	16	4.94225	0.986447	16	5.54733	0.984666	16	5.32834	1.01304	16	4.63029	406	46.2387	1.01085	1.02007	1.02932	1.02791	1.00217	0.986447	0.984666	1.01304	0.0155728	0.0286737	0.0416871	0.0397073	0.0031317	-0.0196864	-0.022294	0.0186977
E5KLM2	Mitochondrial dynamin-like 120 kDa protein OS=Homo sapiens PE=3 SV=1 - [E5KLM2_HUMAN]	402.26	16.88	17	13	13	20	0.956332	20	6.33813	1.00239	20	8.50802	1.0062	20	6.2735	1.0358	20	4.30293	0.997632	20	5.73954	0.983733	20	10.6517	1.0294	20	6.09413	1.01607	20	3.73344	960	111.588	0.956332	1.00239	1.0062	1.0358	0.997632	0.983733	1.0294	1.01607	-0.0644171	0.00344115	0.00892139	0.0507471	-0.00341971	-0.023662	0.0418079	0.023001
P61006	Ras-related protein Rab-8A OS=Homo sapiens GN=RAB8A PE=1 SV=1 - [RAB8A_HUMAN]	402.2	28.02	52	3	5	19	1.15908	3	28.0951	0.93005	3	4.45957	0.954319	3	8.95165	0.954566	3	2.66309	0.937011	3	8.59694	0.990358	3	2.82731	1.08606	3	4.20084	0.955595	3	5.57872	207	23.6532	1.15908	0.93005	0.954319	0.954566	0.937011	0.990358	1.08606	0.955595	0.212985	-0.104619	-0.0674565	-0.0670839	-0.0938629	-0.0139786	0.119098	-0.065529
P46087	Putative ribosomal RNA methyltransferase NOP2 OS=Homo sapiens GN=NOP2 PE=1 SV=2 - [NOP2_HUMAN]	401.35	20.2	10	14	14	22	1.00105	22	6.62837	1.02767	22	4.82377	0.973188	22	11.1464	1.00058	22	5.75622	1.01121	22	3.32984	1.01127	22	7.07539	0.99417	22	3.0921	1.00048	22	6.33935	812	89.2471	1.00105	1.02767	0.973188	1.00058	1.01121	1.01127	0.99417	1.00048	0.00151518	0.039379	-0.0392095	0.000838838	0.0160883	0.0161719	-0.00843612	0.000696353
P62263	40S ribosomal protein S14 OS=Homo sapiens GN=RPS14 PE=1 SV=3 - [RS14_HUMAN]	400.11	36.42	4	5	5	16	0.990121	16	10.1882	1.01635	16	7.12254	0.995166	16	8.83393	1.03101	16	6.82357	0.999813	16	3.55431	0.984034	16	7.57758	1.0008	16	4.2371	0.980938	16	3.90477	151	16.2625	0.990121	1.01635	0.995166	1.03101	0.999813	0.984034	1.0008	0.980938	-0.0143238	0.0233998	-0.00699124	0.0440536	-0.000269263	-0.0232204	0.00115139	-0.0277666
Q96HI4	Glycylpeptide N-tetradecanoyltransferase (Fragment) OS=Homo sapiens GN=NMT1 PE=2 SV=2 - [Q96HI4_HUMAN]	399.69	23.68	16	8	8	16	0.985304	16	9.67235	0.97816	16	4.93132	1.02714	16	6.74529	0.999107	16	5.8574	1.00262	16	1.80182	0.997633	16	7.07629	0.998331	16	3.31227	1.0052	16	5.36814	494	56.5678	0.985304	0.97816	1.02714	0.999107	1.00262	0.997633	0.998331	1.0052	-0.021359	-0.0318571	0.0386396	-0.00128847	0.0037817	-0.0034195	-0.00240964	0.00748403
Q96P70	Importin-9 OS=Homo sapiens GN=IPO9 PE=1 SV=3 - [IPO9_HUMAN]	398.85	14.79	1	11	11	18	1.03686	18	10.49	1.04666	18	7.09433	1.00413	18	8.30251	0.961506	18	5.72556	0.97848	18	9.29441	0.979778	18	2.56948	0.980107	18	6.20123	0.974273	18	6.26849	1041	115.889	1.03686	1.04666	1.00413	0.961506	0.97848	0.979778	0.980107	0.974273	0.0522259	0.0657939	0.00594249	-0.0566325	-0.0313852	-0.0294738	-0.0289883	-0.0376026
P51148	Ras-related protein Rab-5C OS=Homo sapiens GN=RAB5C PE=1 SV=2 - [RAB5C_HUMAN]	396.05	43.06	19	5	7	18	1.02509	18	12.3811	1.01107	18	1.79145	0.993284	18	8.73759	1.01063	18	7.56775	0.982681	18	6.59361	0.998371	18	5.06215	0.992801	18	6.99237	0.983729	18	4.42555	216	23.4678	1.02509	1.01107	0.993284	1.01063	0.982681	0.998371	0.992801	0.983729	0.0357507	0.0158808	-0.0097215	0.0152562	-0.0252048	-0.00235197	-0.010424	-0.0236667
Q9Y617	Phosphoserine aminotransferase OS=Homo sapiens GN=PSAT1 PE=1 SV=2 - [SERC_HUMAN]	395.63	26.22	5	9	9	24	0.967595	24	7.76818	1.0239	24	6.76312	1.0079	24	8.02787	1.0225	24	3.89418	1.00737	24	6.96749	0.995634	24	5.26496	0.981984	24	5.95375	0.99557	24	5.1219	370	40.3968	0.967595	1.0239	1.0079	1.0225	1.00737	0.995634	0.981984	0.99557	-0.0475249	0.0340731	0.0113463	0.032095	0.0105886	-0.00631202	-0.0262286	-0.0064058
C9JFR7	Cytochrome c (Fragment) OS=Homo sapiens GN=CYCS PE=3 SV=1 - [C9JFR7_HUMAN]	395.48	42.57	3	4	4	18	1.02157	18	8.74779	0.957335	18	9.43506	1.02365	18	5.02583	0.99868	18	2.99729	1.00125	18	5.09855	1.02692	18	13.8516	0.982586	18	8.19551	1.03706	18	4.85219	101	11.326	1.02157	0.957335	1.02365	0.99868	1.00125	1.02692	0.982586	1.03706	0.0307895	-0.0629047	0.033727	-0.00190626	0.00179939	0.0383245	-0.0253451	0.0525033
B3KWY7	cDNA FLJ44270 fis, clone TLIVE2008229, highly similar to SIGNAL RECOGNITION PARTICLE 68 kDa PROTEIN OS=Homo sapiens PE=2 SV=1 - [B3KWY7_HUMAN]	395.23	26.49	12	11	11	16	1.15231	16	12.0612	1.01432	16	7.46496	0.978677	16	8.66286	0.946236	16	7.6858	0.951983	16	4.45224	0.967217	16	8.15617	1.05067	16	7.17696	0.969224	16	7.67284	589	66.068	1.15231	1.01432	0.978677	0.946236	0.951983	0.967217	1.05067	0.969224	0.204524	0.0205197	-0.0310958	-0.0797277	-0.0709927	-0.0480881	0.0713108	-0.0450976
B4DN59	cDNA FLJ52702, highly similar to Homo sapiens CD44 antigen (homing function and Indian blood group system) (CD44), transcript variant 4, mRNA OS=Homo sapiens PE=2 SV=1 - [B4DN59_HUMAN]	395.132	24.92	43	6	6	16	0.978952	16	5.05139	1.0142	16	8.02313	0.997838	16	10.0706	0.977298	16	6.37896	1.00177	16	8.60989	1.07444	16	7.72952	0.949961	16	8.75532	1.0369	16	5.31648	329	35.9506	0.978952	1.0142	0.997838	0.977298	1.00177	1.07444	0.949961	1.0369	-0.0306898	0.0203475	-0.00312192	-0.0331296	0.00254935	0.103589	-0.0740596	0.0522769
O00148	ATP-dependent RNA helicase DDX39A OS=Homo sapiens GN=DDX39A PE=1 SV=2 - [DX39A_HUMAN]	394.53	26.7	38	4	10	20	1.01864	20	8.47542	0.983567	20	10.2557	0.9833	20	8.63304	1.00957	20	8.21471	0.987655	20	4.30203	1.0477	20	9.40491	1.01649	20	5.16858	0.985296	20	5.75793	427	49.098	1.01864	0.983567	0.9833	1.00957	0.987655	1.0477	1.01649	0.985296	0.0266422	-0.0239045	-0.0242958	0.0137474	-0.0179202	0.0672191	0.0236027	-0.0213714
B2RDW0	cDNA, FLJ96792, highly similar to Homo sapiens calmodulin 2 (phosphorylase kinase, delta) (CALM2), mRNA OS=Homo sapiens PE=2 SV=1 - [B2RDW0_HUMAN]	394.47	48.99	12	9	9	28	0.897101	28	10.4844	0.97957	28	9.3681	1.04209	28	6.86175	1.04488	28	9.0843	1.01672	28	6.46486	1.00989	28	4.74177	0.990177	28	6.89815	1.00211	28	6.24739	149	16.7668	0.897101	0.97957	1.04209	1.04488	1.01672	1.00989	0.990177	1.00211	-0.156657	-0.0297795	0.0594816	0.0633438	0.0239293	0.0142017	-0.0142416	0.00303694
B5BU83	Stathmin OS=Homo sapiens GN=STMN1 PE=2 SV=1 - [B5BU83_HUMAN]	393.98	45.64	12	7	7	17	0.937659	17	5.66443	1.04523	17	9.27621	0.942109	17	12.1958	1.03723	17	5.22621	1.02549	17	7.51151	0.955241	17	5.96435	0.998814	17	5.25634	0.989622	17	2.99735	149	17.32	0.937659	1.04523	0.942109	1.03723	1.02549	0.955241	0.998814	0.989622	-0.0928648	0.0638231	-0.0860346	0.0527306	0.0363123	-0.066063	-0.00171145	-0.0150503
P31689	DnaJ homolog subfamily A member 1 OS=Homo sapiens GN=DNAJA1 PE=1 SV=2 - [DNJA1_HUMAN]	391.993	28.97	4	7	7	22	0.978688	22	6.7441	1.00727	22	6.40161	1.0558	22	6.45703	0.991603	22	5.70069	1.02588	22	4.09582	1.02041	22	9.06905	0.927527	22	7.36344	1.04257	22	4.75026	397	44.8395	0.978688	1.00727	1.0558	0.991603	1.02588	1.02041	0.927527	1.04257	-0.0310784	0.0104486	0.0783426	-0.0121653	0.0368615	0.0291444	-0.108539	0.0601462
P62136	Serine/threonine-protein phosphatase PP1-alpha catalytic subunit OS=Homo sapiens GN=PPP1CA PE=1 SV=1 - [PP1A_HUMAN]	391.01	22.73	19	2	5	15	0.957381	15	8.40624	1.01768	15	6.4237	0.971369	15	7.05979	1.03663	15	8.38696	0.947575	15	13.1025	1.05772	15	8.41667	1.0074	15	7.02443	0.982765	15	8.36261	330	37.4878	0.957381	1.01768	0.971369	1.03663	0.947575	1.05772	1.0074	0.982765	-0.0628343	0.0252802	-0.0419086	0.0519052	-0.0776882	0.0809559	0.0106351	-0.0250811
Q9UPN1	Serine/threonine-protein phosphatase (Fragment) OS=Homo sapiens GN=PPP1CC PE=2 SV=1 - [Q9UPN1_HUMAN]	390.01	21.43	17	1	4	14	0.947118	14	9.59639	1.01361	14	3.66197	1.00275	14	6.66151	1.02891	14	7.27743	0.950947	14	10.3501	1.04955	14	6.37795	1.00273	14	6.96113	0.975637	14	7.76934	294	33.7518	0.947118	1.01361	1.00275	1.02891	0.950947	1.04955	1.00273	0.975637	-0.0783839	0.0194975	0.0039646	0.0411192	-0.0725624	0.069773	0.00393342	-0.0355839
Q9Y3D6	Mitochondrial fission 1 protein OS=Homo sapiens GN=FIS1 PE=1 SV=2 - [FIS1_HUMAN]	389.89	7.24	1	1	1	16	0.891668	16	5.04482	1.01097	16	7.13775	1.03936	16	7.78912	0.999936	16	9.53095	1.04209	16	9.10031	1.05178	16	6.68831	1.04106	16	6.19611	1.01521	16	8.6724	152	16.927	0.891668	1.01097	1.03936	0.999936	1.04209	1.05178	1.04106	1.01521	-0.165421	0.0157417	0.0557019	-9.24812e-05	0.0594735	0.0728341	0.0580501	0.0217718
B3KNN7	cDNA FLJ30049 fis, clone ADRGL1000033, highly similar to 26S proteasome non-ATPase regulatory subunit 3 OS=Homo sapiens PE=2 SV=1 - [B3KNN7_HUMAN]	389.742	29.32	11	13	13	26	0.971785	26	11.7197	0.995031	26	9.59855	1.02512	26	4.95731	0.998502	26	6.64977	0.988837	26	4.5431	0.973648	26	5.27111	1.00759	26	7.3865	1.0081	26	7.29615	498	57.1966	0.971785	0.995031	1.02512	0.998502	0.988837	0.973648	1.00759	1.0081	-0.0412911	-0.00718651	0.0357968	-0.00216248	-0.016196	-0.0385272	0.0109135	0.0116385
Q15181	Inorganic pyrophosphatase OS=Homo sapiens GN=PPA1 PE=1 SV=2 - [IPYR_HUMAN]	389.319	31.14	4	8	9	21	0.988735	17	8.98442	1.0096	17	12.4567	1.03637	17	7.70457	1.00036	17	7.79062	1.01169	17	6.21104	0.96897	17	14.0708	0.970529	17	5.26437	1.00362	17	7.82934	289	32.6392	0.988735	1.0096	1.03637	1.00036	1.01169	0.96897	0.970529	1.00362	-0.0163438	0.0137882	0.0515405	0.000522247	0.016772	-0.0454762	-0.0431568	0.00520697
B9A067	Mitochondrial inner membrane protein OS=Homo sapiens GN=IMMT PE=4 SV=2 - [B9A067_HUMAN]	388.53	24.75	12	13	13	25	1.01313	25	9.23014	0.982647	25	5.65011	0.982143	25	10.4988	0.989088	25	3.9361	0.988711	25	11.6288	1.02897	25	10.0722	1.02069	25	5.67109	1.0127	25	11.6453	711	78.925	1.01313	0.982647	0.982143	0.989088	0.988711	1.02897	1.02069	1.0127	0.0188141	-0.0252556	-0.025995	-0.0158297	-0.0163796	0.0411988	0.02955	0.0182026
P62269	40S ribosomal protein S18 OS=Homo sapiens GN=RPS18 PE=1 SV=3 - [RS18_HUMAN]	387.834	52.63	3	9	9	26	1.0336	26	7.24835	1.00037	26	9.45563	1.02091	26	8.82332	0.974386	26	6.73804	0.980903	26	7.6995	1.01227	26	15.4016	0.94875	26	5.3192	0.99963	26	10.0071	152	17.7079	1.0336	1.00037	1.02091	0.974386	0.980903	1.01227	0.94875	0.99963	0.0476735	0.000540833	0.0298554	-0.0374351	-0.027817	0.0175924	-0.0759002	-0.000534247
P05198	Eukaryotic translation initiation factor 2 subunit 1 OS=Homo sapiens GN=EIF2S1 PE=1 SV=3 - [IF2A_HUMAN]	386.71	38.1	4	11	11	18	0.967363	18	9.90186	1.04134	18	6.34133	1.04366	18	7.0336	1.0249	18	3.56973	1.02462	18	5.45089	1.02932	18	6.93767	1.00272	18	5.01496	0.994626	18	6.58606	315	36.0894	0.967363	1.04134	1.04366	1.0249	1.02462	1.02932	1.00272	0.994626	-0.0478711	0.0584426	0.0616497	0.0354826	0.0350847	0.041689	0.00391635	-0.00777404
B4DWJ2	Glutamine--tRNA ligase OS=Homo sapiens GN=QARS PE=2 SV=1 - [B4DWJ2_HUMAN]	385.06	21.07	16	11	12	19	0.968183	19	11.8223	1.05347	19	14.3626	1.01583	19	10.1944	1.02198	19	7.4701	0.983139	19	3.70638	1.05153	19	7.13775	0.951177	19	5.65671	1.0302	19	5.9325	764	86.5242	0.968183	1.05347	1.01583	1.02198	0.983139	1.05153	0.951177	1.0302	-0.0466485	0.0751548	0.022652	0.0313639	-0.0245327	0.0724928	-0.0722138	0.0429276
O00232	26S proteasome non-ATPase regulatory subunit 12 OS=Homo sapiens GN=PSMD12 PE=1 SV=3 - [PSD12_HUMAN]	384.99	36.18	2	13	13	18	1.0338	18	7.14715	0.972434	18	3.89329	1.02027	18	4.99411	1.00606	18	5.88726	0.96607	18	7.5372	0.964857	18	6.37739	1.00126	18	3.42047	1.02915	18	7.26657	456	52.8706	1.0338	0.972434	1.02027	1.00606	0.96607	0.964857	1.00126	1.02915	0.0479584	-0.0403282	0.0289516	0.00871248	-0.0498006	-0.051613	0.00180963	0.0414485
Q14315-2	Isoform 2 of Filamin-C OS=Homo sapiens GN=FLNC - [FLNC_HUMAN]	384.44	4.2	3	2	9	18	1.01682	17	14.7274	0.930273	17	22.839	1.02463	17	6.69542	1.03038	17	3.81855	1.01439	17	8.51989	0.969596	17	14.8061	0.977773	17	7.03324	1.04392	17	9.74553	2692	287.102	1.01682	0.930273	1.02463	1.03038	1.01439	0.969596	0.977773	1.04392	0.024064	-0.104273	0.0351044	0.0431777	0.0206081	-0.0445437	-0.0324284	0.0620161
P62847-2	Isoform 2 of 40S ribosomal protein S24 OS=Homo sapiens GN=RPS24 - [RS24_HUMAN]	381.68	34.62	5	4	4	20	0.918532	20	6.76439	0.971146	20	7.02049	1.0263	20	5.83961	1.02819	20	5.83197	1.00082	20	9.55787	1.05636	20	8.75727	0.993514	20	5.9746	1.05768	20	9.02215	130	15.0592	0.918532	0.971146	1.0263	1.02819	1.00082	1.05636	0.993514	1.05768	-0.122599	-0.0422398	0.0374538	0.0401017	0.00118795	0.0791003	-0.0093875	0.0808967
B2RD27	cDNA, FLJ96428, highly similar to Homo sapiens proteasome (prosome, macropain) 26S subunit, non-ATPase, 7 (Mov34 homolog) (PSMD7), mRNA OS=Homo sapiens PE=2 SV=1 - [B2RD27_HUMAN]	380.53	25.93	6	6	6	15	1.07061	15	13.0692	0.956932	15	12.8991	0.996074	15	4.56036	0.981489	15	5.94021	1.00642	15	4.67342	0.945711	15	3.344	0.980134	15	4.62091	1.01123	15	8.03317	324	36.9885	1.07061	0.956932	0.996074	0.981489	1.00642	0.945711	0.980134	1.01123	0.0984368	-0.0635115	-0.00567562	-0.0269556	0.00923831	-0.0805287	-0.0289491	0.0161164
P51153	Ras-related protein Rab-13 OS=Homo sapiens GN=RAB13 PE=1 SV=1 - [RAB13_HUMAN]	380.52	24.14	6	3	5	20	0.955425	7	10.8234	1.01847	7	8.44373	1.0406	7	1.96715	1.01462	7	3.31481	0.975385	7	7.17059	1.02192	7	5.04212	1.01545	7	6.557	0.987289	7	6.25822	203	22.7597	0.955425	1.01847	1.0406	1.01462	0.975385	1.02192	1.01545	0.987289	-0.0657859	0.0264056	0.0574089	0.020936	-0.0359568	0.0312856	0.0221189	-0.0184554
P54727	UV excision repair protein RAD23 homolog B OS=Homo sapiens GN=RAD23B PE=1 SV=1 - [RD23B_HUMAN]	380.48	20.54	11	5	7	19	1.06739	19	10.5809	0.983134	19	12.5704	0.988104	19	6.12571	1.01	19	4.44684	1.0152	19	8.91164	0.98557	19	3.76575	0.981642	19	10.1339	0.975325	19	10.7213	409	43.1446	1.06739	0.983134	0.988104	1.01	1.0152	0.98557	0.981642	0.975325	0.0940851	-0.0245394	-0.0172657	0.0143531	0.0217626	-0.0209698	-0.0267313	-0.0360449
Q9UHX1-4	Isoform 4 of Poly(U)-binding-splicing factor PUF60 OS=Homo sapiens GN=PUF60 - [PUF60_HUMAN]	380.42	34.47	12	12	12	19	0.971248	19	6.00545	1.00181	19	5.09885	1.02047	19	4.18221	1.02753	19	3.27149	1.02868	19	3.92886	0.985739	19	6.62403	0.958735	19	3.03694	1.02183	19	5.39326	499	53.9907	0.971248	1.00181	1.02047	1.02753	1.02868	0.985739	0.958735	1.02183	-0.0420888	0.00261147	0.0292407	0.0391814	0.0407935	-0.0207228	-0.0607954	0.0311552
H7BZJ3	Thioredoxin (Fragment) OS=Homo sapiens GN=PDIA3 PE=3 SV=1 - [H7BZJ3_HUMAN]	379.84	43.9	1	1	5	21	1.04346	21	8.83452	1.04588	21	11.8245	0.988825	21	7.55422	0.949429	21	8.90899	0.993403	21	7.1538	0.977075	21	10.0433	1.0032	21	9.07316	0.963563	21	4.36005	123	13.5108	1.04346	1.04588	0.988825	0.949429	0.993403	0.977075	1.0032	0.963563	0.0613818	0.0647108	-0.0162121	-0.0748684	-0.00954844	-0.0334595	0.00460336	-0.0535493
B5BUB1	RuvB-like 1 (Fragment) OS=Homo sapiens GN=RUVBL1 PE=2 SV=1 - [B5BUB1_HUMAN]	379.18	35.75	8	11	11	17	1.01609	17	12.1869	1.00817	17	6.38987	0.995374	17	6.09701	1.00256	17	5.1724	1.0086	17	6.00049	0.933614	17	5.81624	1.01623	17	7.69236	0.979023	17	6.97648	456	50.1843	1.01609	1.00817	0.995374	1.00256	1.0086	0.933614	1.01623	0.979023	0.023027	0.0117343	-0.00668953	0.00368444	0.0123524	-0.0991012	0.0232323	-0.030586
B4DJV2	Citrate synthase OS=Homo sapiens GN=CS PE=2 SV=1 - [B4DJV2_HUMAN]	378.988	20.75	23	9	10	28	0.986281	28	11.7863	1.02235	28	5.48821	0.98677	28	9.90003	1.01727	28	6.30394	0.96435	28	7.43667	0.987831	28	11.0091	0.995108	28	4.72979	0.979623	28	8.41241	453	50.3997	0.986281	1.02235	0.98677	1.01727	0.96435	0.987831	0.995108	0.979623	-0.0199287	0.0318902	-0.0192146	0.0246977	-0.0523715	-0.017664	-0.00707461	-0.0297009
B4E0U6	cDNA FLJ53687, highly similar to Hsc70-interacting protein OS=Homo sapiens PE=2 SV=1 - [B4E0U6_HUMAN]	378.969	27.3	13	10	10	22	0.93944	22	10.3907	0.96131	22	7.32709	1.04905	22	5.9226	1.01427	22	5.74737	1.00746	22	5.65327	1.02394	22	5.93806	0.987452	22	3.70789	1.00679	22	3.53203	359	40.1359	0.93944	0.96131	1.04905	1.01427	1.00746	1.02394	0.987452	1.00679	-0.0901268	-0.056927	0.0690849	0.0204399	0.0107207	0.0341271	-0.0182172	0.00976046
B3KTA3	Fascin OS=Homo sapiens PE=2 SV=1 - [B3KTA3_HUMAN]	377.919	26.91	8	9	9	20	1.01533	20	8.92563	1.00587	20	7.9373	0.986317	20	8.68803	1.02066	20	4.99894	0.989513	20	7.03877	1.00675	20	10.2159	0.969145	20	7.83018	1.00339	20	6.98447	472	52.244	1.01533	1.00587	0.986317	1.02066	0.989513	1.00675	0.969145	1.00339	0.0219418	0.00844898	-0.0198773	0.0295006	-0.0152098	0.00971067	-0.0452152	0.0048772
P07602	Proactivator polypeptide OS=Homo sapiens GN=PSAP PE=1 SV=2 - [SAP_HUMAN]	376.222	9.16	10	4	4	13	0.971932	13	8.1281	0.990447	13	8.07702	1.00489	13	6.77567	0.966861	13	6.38366	1.04478	13	5.49629	0.9842	13	7.53003	1.00729	13	6.32952	1.00657	13	6.28357	524	58.0739	0.971932	0.990447	1.00489	0.966861	1.04478	0.9842	1.00729	1.00657	-0.041072	-0.0138484	0.00703544	-0.0486203	0.0631995	-0.0229766	0.0104805	0.00944483
Q53GW1	Vesicle transport-related protein isoform a variant (Fragment) OS=Homo sapiens PE=2 SV=1 - [Q53GW1_HUMAN]	375.15	21.18	13	9	9	14	1.05216	14	9.56396	1.00086	14	6.27072	1.02856	14	8.85834	0.98605	14	8.79387	0.979514	14	5.57749	0.987641	14	9.27664	1.02795	14	5.27733	0.989243	14	8.2406	642	72.262	1.05216	1.00086	1.02856	0.98605	0.979514	0.987641	1.02795	0.989243	0.0733601	0.00124037	0.0406193	-0.020268	-0.0298627	-0.0179409	0.0397667	-0.0156025
Q9Y6M7-4	Isoform 4 of Sodium bicarbonate cotransporter 3 OS=Homo sapiens GN=SLC4A7 - [S4A7_HUMAN]	372.72	4.8	34	3	3	11	1.04828	11	8.62993	1.02839	11	13.6787	1.00361	11	4.53993	0.985166	11	5.12624	0.997121	11	7.2656	1.00483	11	23.8598	0.975781	11	5.38225	1.01342	11	5.57409	1000	112.376	1.04828	1.02839	1.00361	0.985166	0.997121	1.00483	0.975781	1.01342	0.0680182	0.0403905	0.00519364	-0.0215606	-0.00415968	0.00694734	-0.0353711	0.0192329
P16989-2	Isoform 2 of DNA-binding protein A OS=Homo sapiens GN=CSDA - [DBPA_HUMAN]	372.38	26.73	9	3	5	16	0.969941	16	5.64755	0.992188	16	6.31265	1.01225	16	7.64085	1.01692	16	5.8596	0.998763	16	4.24767	1.0103	16	7.42744	1.02477	16	7.48729	1.00277	16	5.80205	303	31.928	0.969941	0.992188	1.01225	1.01692	0.998763	1.0103	1.02477	1.00277	-0.0440306	-0.0113153	0.0175721	0.0242023	-0.00178633	0.0147844	0.0352992	0.00399381
B4DXW1	Actin-related protein 3 OS=Homo sapiens GN=ACTR3 PE=2 SV=1 - [B4DXW1_HUMAN]	372.01	35.42	15	10	10	23	1.00322	23	13.5228	0.957509	23	8.49171	0.996386	23	6.23361	1.02522	23	9.59047	0.988918	23	8.03421	1.04291	23	13.1426	0.983676	23	4.28239	1.01692	23	7.21182	367	41.9773	1.00322	0.957509	0.996386	1.02522	0.988918	1.04291	0.983676	1.01692	0.00464209	-0.0626424	-0.00522321	0.0359339	-0.0160775	0.0606113	-0.0237453	0.0242075
P24752	Acetyl-CoA acetyltransferase, mitochondrial OS=Homo sapiens GN=ACAT1 PE=1 SV=1 - [THIL_HUMAN]	368.06	33.49	5	11	11	22	0.974616	22	6.90899	1.02727	22	5.25161	1.02334	22	8.14073	0.99839	22	4.98143	0.999802	22	3.20862	0.997016	22	4.2067	1.00127	22	4.73134	0.955413	22	9.70155	427	45.1706	0.974616	1.02727	1.02334	0.99839	0.999802	0.997016	1.00127	0.955413	-0.037094	0.038809	0.0332785	-0.00232392	-0.000286055	-0.0043117	0.00183097	-0.0658037
Q5T8U3	60S ribosomal protein L7a (Fragment) OS=Homo sapiens GN=RPL7A PE=4 SV=1 - [Q5T8U3_HUMAN]	366.768	33.51	4	7	7	23	0.997116	23	14.6206	1.02636	23	10.8836	1.04538	23	7.6994	1.02088	23	8.18412	1.00402	23	5.39505	1.01455	23	5.99634	0.945794	23	5.69376	1.00805	23	8.19005	191	21.5314	0.997116	1.02636	1.04538	1.02088	1.00402	1.01455	0.945794	1.00805	-0.00416651	0.0375353	0.0640245	0.0298159	0.00578908	0.0208416	-0.0804024	0.0115634
Q9Y678	Coatomer subunit gamma-1 OS=Homo sapiens GN=COPG1 PE=1 SV=1 - [COPG1_HUMAN]	365.496	22.65	4	14	15	23	1.00505	23	7.2674	0.993258	23	6.81704	0.960817	23	10.9968	1.00645	23	5.34016	1.00407	23	7.30639	1.01641	23	6.86277	0.988112	23	7.26548	1.00421	23	7.04367	874	97.6555	1.00505	0.993258	0.960817	1.00645	1.00407	1.01641	0.988112	1.00421	0.00726255	-0.00975985	-0.0576658	0.00927517	0.00586534	0.0234812	-0.0172541	0.00606345
Q08945	FACT complex subunit SSRP1 OS=Homo sapiens GN=SSRP1 PE=1 SV=1 - [SSRP1_HUMAN]	361.08	16.22	4	10	10	20	1.01951	20	7.67566	1.00001	20	4.46806	1.01771	20	5.92141	1.03064	20	5.50131	0.974893	20	5.53955	0.994642	20	10.1679	0.979002	20	7.05911	1.0051	20	6.54028	709	81.0244	1.01951	1.00001	1.01771	1.03064	0.974893	0.994642	0.979002	1.0051	0.0278746	1.90853e-05	0.0253235	0.0435395	-0.0366842	-0.00775054	-0.0306166	0.00733343
P60228	Eukaryotic translation initiation factor 3 subunit E OS=Homo sapiens GN=EIF3E PE=1 SV=1 - [EIF3E_HUMAN]	360.98	28.54	13	11	11	20	1.04794	20	8.97972	0.965608	20	10.3855	1.06799	20	9.28724	1.03323	20	7.71904	0.933279	20	10.098	1.00721	20	10.6443	0.940604	20	7.35496	1.03427	20	12.2779	445	52.1874	1.04794	0.965608	1.06799	1.03323	0.933279	1.00721	0.940604	1.03427	0.0675595	-0.0504909	0.0948986	0.0471654	-0.0996193	0.0103699	-0.0883404	0.0486094
Q05DH1	Proteasome subunit alpha type (Fragment) OS=Homo sapiens GN=PSMA7 PE=2 SV=1 - [Q05DH1_HUMAN]	360.9	36.13	13	7	7	17	0.96651	17	5.48059	1.02877	17	5.35423	1.03976	17	7.03739	1.01805	17	4.9984	0.9909	17	6.07305	0.978305	17	3.44344	1.00119	17	5.7634	0.972718	17	5.16842	238	26.6971	0.96651	1.02877	1.03976	1.01805	0.9909	0.978305	1.00119	0.972718	-0.0491436	0.0409209	0.0562559	0.0258024	-0.0131882	-0.0316437	0.00171469	-0.0399072
H7C3T4	Peroxiredoxin-4 (Fragment) OS=Homo sapiens GN=PRDX4 PE=4 SV=1 - [H7C3T4_HUMAN]	360.41	33.54	3	4	5	23	0.919972	23	4.29362	1.0265	23	9.44441	1.01729	23	7.7466	1.03618	23	4.83417	1.04083	23	7.05656	0.993099	23	6.4631	0.989338	23	5.35386	0.972447	23	6.71467	161	18.3133	0.919972	1.0265	1.01729	1.03618	1.04083	0.993099	0.989338	0.972447	-0.120338	0.0377393	0.0247324	0.0512705	0.0577283	-0.00999108	-0.0154647	-0.0403086
Q14008-2	Isoform 2 of Cytoskeleton-associated protein 5 OS=Homo sapiens GN=CKAP5 - [CKAP5_HUMAN]	359.288	8.62	7	13	14	20	0.98445	18	6.57042	0.994637	18	3.91888	1.01271	18	6.51507	1.02127	18	4.35669	0.995514	18	5.33669	1.02432	18	3.82835	0.990127	18	3.56656	1.03812	18	4.09076	1972	218.387	0.98445	0.994637	1.01271	1.02127	0.995514	1.02432	0.990127	1.03812	-0.0226108	-0.00775808	0.0182266	0.0303663	-0.00648585	0.0346666	-0.0143146	0.053967
B4DSL3	cDNA FLJ59412 OS=Homo sapiens PE=2 SV=1 - [B4DSL3_HUMAN]	358.58	18.36	14	8	8	14	1.01078	14	8.18069	1.03067	14	3.66647	1.03427	14	6.26824	0.99687	14	5.79206	1.00526	14	6.0935	0.970917	14	7.81126	0.988945	14	5.10068	0.956133	14	7.46544	697	76.4852	1.01078	1.03067	1.03427	0.99687	1.00526	0.970917	0.988945	0.956133	0.0154626	0.0435793	0.0486149	-0.00452273	0.00756265	-0.0425803	-0.0160373	-0.0647162
F5GWX5	Chromodomain-helicase-DNA-binding protein 4 OS=Homo sapiens GN=CHD4 PE=4 SV=1 - [F5GWX5_HUMAN]	356.4	8.03	28	11	11	15	1.01087	14	10.8912	0.969912	14	15.0084	0.95354	13	9.73802	0.932495	14	8.52095	0.997764	14	8.4118	0.984827	14	7.46717	1.02528	14	10.8684	1.05078	14	6.92296	1905	216.967	1.01087	0.969912	0.95354	0.932495	0.997764	0.984827	1.02528	1.05078	0.0156022	-0.0440739	-0.0686346	-0.100832	-0.00322935	-0.0220585	0.0360245	0.0714572
P43490	Nicotinamide phosphoribosyltransferase OS=Homo sapiens GN=NAMPT PE=1 SV=1 - [NAMPT_HUMAN]	354.52	27.7	6	10	10	21	1	21	6.68528	1.03177	21	8.90273	1.03756	21	11.1547	1.03236	21	4.53207	0.974107	21	4.63117	1.00238	21	2.78882	0.994717	21	3.8985	0.989818	21	7.13177	491	55.4866	1	1.03177	1.03756	1.03236	0.974107	1.00238	0.994717	0.989818	0	0.045128	0.0531909	0.0459497	-0.0378481	0.00342647	-0.00764137	-0.0147645
B3KY11	cDNA FLJ46571 fis, clone THYMU3041428, highly similar to Probable ATP-dependent RNA helicase DDX23 (EC 3.6.1.-) OS=Homo sapiens PE=2 SV=1 - [B3KY11_HUMAN]	354.52	17.63	5	13	13	19	0.973546	19	6.26985	1.00687	19	3.98925	1.02445	19	7.00307	1.02789	19	4.12203	0.987072	19	3.69247	1.0105	19	8.53173	0.989326	19	4.58989	1.00629	19	6.11765	800	93.1767	0.973546	1.00687	1.02445	1.02789	0.987072	1.0105	0.989326	1.00629	-0.0386783	0.00987291	0.0348456	0.0396861	-0.0187721	0.0150737	-0.0154814	0.00904616
Q9UHD8	Septin-9 OS=Homo sapiens GN=SEPT9 PE=1 SV=2 - [SEPT9_HUMAN]	352.69	26.45	29	12	12	19	0.99608	19	11.679	0.986341	19	5.76616	0.998902	19	9.01271	0.982814	19	6.83759	1.01698	19	7.98442	0.975755	19	7.415	0.999308	19	7.38112	1.01596	19	9.17799	586	65.3608	0.99608	0.986341	0.998902	0.982814	1.01698	0.975755	0.999308	1.01596	-0.00566692	-0.0198418	-0.00158443	-0.0250097	0.0242867	-0.0354092	-0.000999305	0.0228398
A8K132	cDNA FLJ75476, highly similar to Homo sapiens glutaminase (GLS), mRNA OS=Homo sapiens PE=2 SV=1 - [A8K132_HUMAN]	352.65	19.73	11	1	10	19	1.00278	19	11.7102	1.03077	19	12.3996	1.06226	19	4.5086	1.01591	19	6.67324	0.965531	19	10.6619	0.985144	19	14.8826	0.92263	19	9.35798	1.03632	19	9.78338	669	73.4619	1.00278	1.03077	1.06226	1.01591	0.965531	0.985144	0.92263	1.03632	0.00400329	0.0437241	0.0871378	0.0227792	-0.050606	-0.0215928	-0.116176	0.0514734
O60701	UDP-glucose 6-dehydrogenase OS=Homo sapiens GN=UGDH PE=1 SV=1 - [UGDH_HUMAN]	351.87	27.13	12	9	9	19	1.03122	19	13.4226	1.0461	19	8.48787	1.02108	19	8.27695	0.991735	19	6.27804	1.02794	19	3.75626	0.984574	19	3.54508	0.969239	19	6.27165	1.03066	19	6.96579	494	54.9893	1.03122	1.0461	1.02108	0.991735	1.02794	0.984574	0.969239	1.03066	0.0443584	0.0650205	0.0300928	-0.0119732	0.0397547	-0.0224283	-0.0450749	0.0435683
Q7L576	Cytoplasmic FMR1-interacting protein 1 OS=Homo sapiens GN=CYFIP1 PE=1 SV=1 - [CYFP1_HUMAN]	351.31	10.3	23	11	11	20	1.00683	19	10.0014	1.02174	19	4.34666	0.986642	19	6.34247	1.01522	19	5.62981	0.998892	19	4.18239	1.01178	19	7.30179	0.986468	19	4.76401	0.994228	19	5.3974	1253	145.089	1.00683	1.02174	0.986642	1.01522	0.998892	1.01178	0.986468	0.994228	0.00981529	0.0310215	-0.0194013	0.0217953	-0.00159907	0.0168939	-0.0196564	-0.00835067
B4DGN8	cDNA FLJ53377, highly similar to Procollagen-lysine, 2-oxoglutarate 5-dioxygenase 1 (EC 1.14.11.4) OS=Homo sapiens PE=2 SV=1 - [B4DGN8_HUMAN]	351.22	23.62	8	13	13	18	0.973091	18	6.05485	0.997941	18	6.27377	1.08154	18	4.24698	0.994049	18	5.72872	1.02305	18	9.22966	1.0013	18	3.79703	0.961643	18	5.18081	0.999852	18	4.59512	690	79.3492	0.973091	0.997941	1.08154	0.994049	1.02305	1.0013	0.961643	0.999852	-0.0393533	-0.00297396	0.113093	-0.00861056	0.0328832	0.00187678	-0.056427	-0.00021354
B2R6J4	cDNA, FLJ92975, highly similar to Homo sapiens nucleosome assembly protein 1-like 4 (NAP1L4), mRNA OS=Homo sapiens PE=2 SV=1 - [B2R6J4_HUMAN]	351.15	21.07	19	6	7	19	0.982494	19	9.49293	1.00205	19	8.95203	0.978167	19	7.27439	1.02877	19	2.07462	0.99848	19	6.7076	1.0409	19	10.1976	0.993672	19	7.87723	0.993704	19	7.39594	375	42.7689	0.982494	1.00205	0.978167	1.02877	0.99848	1.0409	0.993672	0.993704	-0.025479	0.00295147	-0.0318474	0.0409139	-0.00219527	0.0578326	-0.00915806	-0.0091112
P53618	Coatomer subunit beta OS=Homo sapiens GN=COPB1 PE=1 SV=3 - [COPB_HUMAN]	350.58	17.63	4	13	13	23	1.02739	23	5.92196	1.01799	23	6.75293	1.00309	23	7.84153	1.00255	23	6.27832	0.992422	23	7.39531	0.961412	23	9.15421	1.02818	23	4.31595	0.99716	23	6.83954	953	107.074	1.02739	1.01799	1.00309	1.00255	0.992422	0.961412	1.02818	0.99716	0.038986	0.0257199	0.00445179	0.0036693	-0.0109748	-0.056773	0.0400883	-0.00410238
P38159	RNA-binding motif protein, X chromosome OS=Homo sapiens GN=RBMX PE=1 SV=3 - [RBMX_HUMAN]	348.88	22.51	19	9	10	31	0.972078	31	8.3453	0.978871	31	9.64841	1.0285	31	8.78725	1.00902	31	6.57289	1.01152	31	3.37617	1.02614	31	5.96838	1.00086	31	6.08747	1.00023	31	7.08008	391	42.3063	0.972078	0.978871	1.0285	1.00902	1.01152	1.02614	1.00086	1.00023	-0.0408554	-0.0308092	0.0405469	0.0129499	0.0165219	0.0372233	0.00123871	0.000337958
H3BRG4	Cytochrome b-c1 complex subunit 2, mitochondrial OS=Homo sapiens GN=UQCRC2 PE=3 SV=1 - [H3BRG4_HUMAN]	348.61	27.67	6	8	8	14	0.986879	14	11.4667	0.986168	14	10.866	0.986091	14	10.0017	0.981381	14	6.76694	0.990712	14	6.58778	0.998492	14	10.1147	1.05727	14	5.74091	0.979422	14	10.5627	412	44.607	0.986879	0.986168	0.986091	0.981381	0.990712	0.998492	1.05727	0.979422	-0.0190554	-0.0200945	-0.0202074	-0.0271143	-0.0134629	-0.00217687	0.0803431	-0.0299981
P48739	Phosphatidylinositol transfer protein beta isoform OS=Homo sapiens GN=PITPNB PE=1 SV=2 - [PIPNB_HUMAN]	347.88	27.31	7	6	7	12	0.957659	12	7.11722	0.989093	12	11.8771	0.983669	12	9.75469	1.04221	12	5.91077	1.00637	12	7.22498	0.989622	12	12.5989	0.984216	12	5.95814	0.97258	12	6.50078	271	31.5199	0.957659	0.989093	0.983669	1.04221	1.00637	0.989622	0.984216	0.97258	-0.0624156	-0.0158225	-0.0237556	0.0596437	0.009154	-0.0150507	-0.0229531	-0.0401107
P14314-2	Isoform 2 of Glucosidase 2 subunit beta OS=Homo sapiens GN=PRKCSH - [GLU2B_HUMAN]	347.56	24.95	8	10	10	17	0.976566	16	9.15457	1.00933	16	5.15849	1.0059	16	8.76074	0.97725	16	6.17947	1.00052	16	5.84178	1.02628	16	5.16163	1.00819	16	3.84184	0.962879	16	6.04852	525	59.1407	0.976566	1.00933	1.0059	0.97725	1.00052	1.02628	1.00819	0.962879	-0.0342104	0.0134042	0.00848231	-0.0332004	0.000752985	0.0374179	0.0117621	-0.054573
P46063	ATP-dependent DNA helicase Q1 OS=Homo sapiens GN=RECQL PE=1 SV=3 - [RECQ1_HUMAN]	347.31	21.42	6	11	11	18	0.968082	18	12.9066	1.03724	18	7.11018	1.05411	18	7.05925	1.00168	18	4.80579	0.990868	18	4.97442	1.01262	18	7.25118	1.01037	18	5.5097	0.976846	18	7.37316	649	73.41	0.968082	1.03724	1.05411	1.00168	0.990868	1.01262	1.01037	0.976846	-0.0467994	0.0527517	0.0760321	0.00241675	-0.0132348	0.0180941	0.014887	-0.0337972
P28838-2	Isoform 2 of Cytosol aminopeptidase OS=Homo sapiens GN=LAP3 - [AMPL_HUMAN]	346.682	26.84	4	10	10	17	0.970657	16	5.74417	1.00291	16	7.55297	0.984823	16	6.08893	0.991099	16	5.17255	1.01897	16	6.58336	1.02037	16	7.89585	0.991443	16	5.92772	0.998372	16	8.48164	488	52.7379	0.970657	1.00291	0.984823	0.991099	1.01897	1.02037	0.991443	0.998372	-0.0429671	0.00419697	-0.0220638	-0.0128991	0.0271158	0.0290946	-0.0123981	-0.00235089
B4DLN1	Mitochondrial dicarboxylate carrier OS=Homo sapiens GN=SLC25A10 PE=2 SV=1 - [B4DLN1_HUMAN]	346.47	18.33	6	1	5	12	0.924506	12	5.12581	0.972899	12	12.6527	1.02854	12	13.2303	1.02256	12	4.67007	1.01484	12	4.16957	1.031	12	7.09473	1.01879	12	10.306	1.0114	12	9.03284	442	48.0687	0.924506	0.972899	1.02854	1.02256	1.01484	1.031	1.01879	1.0114	-0.113246	-0.0396381	0.0405953	0.0321796	0.0212499	0.0440451	0.0268615	0.0163559
E7EU96	Casein kinase II subunit alpha OS=Homo sapiens GN=CSNK2A1 PE=4 SV=1 - [E7EU96_HUMAN]	345	33.25	8	8	9	20	0.988057	20	4.67489	1.00171	20	6.5569	1.00972	20	5.41244	0.979308	20	5.67461	0.985103	20	4.69086	1.00228	20	8.40282	0.966158	20	3.70216	1.03738	20	3.71769	385	45.2819	0.988057	1.00171	1.00972	0.979308	0.985103	1.00228	0.966158	1.03738	-0.0173342	0.00246942	0.0139505	-0.0301649	-0.0216531	0.00329204	-0.0496686	0.0529398
Q9NY33-4	Isoform 4 of Dipeptidyl peptidase 3 OS=Homo sapiens GN=DPP3 - [DPP3_HUMAN]	344.92	18.53	13	8	8	12	1.0215	11	10.8672	1.01064	12	4.24361	0.993254	12	9.01768	1.01363	11	5.71031	1.02084	12	6.59434	0.995039	12	6.03683	0.970159	12	4.86205	0.989279	11	9.13378	707	79.2582	1.0215	1.01064	0.993254	1.01363	1.02084	0.995039	0.970159	0.989279	0.0306917	0.015276	-0.00976497	0.0195327	0.0297554	-0.00717504	-0.0437063	-0.0155507
B4DKJ4	cDNA FLJ57738, highly similar to Translationally-controlled tumor protein OS=Homo sapiens PE=2 SV=1 - [B4DKJ4_HUMAN]	344.77	30.28	11	3	3	19	0.946906	19	6.70933	0.994772	19	7.02634	1.01457	19	6.80072	1.03905	19	5.26183	1.03123	19	4.94321	1.04271	19	9.83839	0.948528	19	5.11674	1.0351	19	3.73945	142	16.0938	0.946906	0.994772	1.01457	1.03905	1.03123	1.04271	0.948528	1.0351	-0.0787061	-0.0075626	0.0208676	0.0552628	0.0443673	0.0603402	-0.0762377	0.0497755
P62750	60S ribosomal protein L23a OS=Homo sapiens GN=RPL23A PE=1 SV=1 - [RL23A_HUMAN]	343.775	37.18	9	7	7	23	0.951428	23	9.46677	1.04335	23	6.71436	0.998637	23	8.29704	1.00988	23	8.0027	1.04711	23	6.33982	0.995361	23	7.48315	0.96873	23	5.07022	0.999925	23	4.34356	156	17.6841	0.951428	1.04335	0.998637	1.00988	1.04711	0.995361	0.96873	0.999925	-0.071833	0.0612215	-0.00196842	0.0141858	0.0664067	-0.00670896	-0.0458339	-0.000107677
J3QSV6	Ribosomal L1 domain-containing protein 1 (Fragment) OS=Homo sapiens GN=RSL1D1 PE=4 SV=1 - [J3QSV6_HUMAN]	342.44	20.7	9	8	8	21	1.02668	21	6.34067	1.00034	21	11.4542	1.04576	21	3.53033	1.00945	21	3.91562	0.979894	21	6.70754	1.02235	21	7.66974	0.973956	21	5.63677	0.995185	21	7.84952	430	48.1791	1.02668	1.00034	1.04576	1.00945	0.979894	1.02235	0.973956	0.995185	0.0379905	0.000491727	0.0645541	0.0135765	-0.0293029	0.0318835	-0.0380712	-0.00696315
Q71UH4	DNA topoisomerase 2 (Fragment) OS=Homo sapiens GN=TOP2B PE=2 SV=1 - [Q71UH4_HUMAN]	340.98	11.45	11	7	15	21	0.958879	21	11.8308	0.991005	21	4.63296	1.01773	21	4.14456	1.03954	21	3.97406	1.00326	21	3.91042	1.0218	21	7.03335	0.986809	21	6.75225	0.997106	21	8.82207	1598	180.501	0.958879	0.991005	1.01773	1.03954	1.00326	1.0218	0.986809	0.997106	-0.0605798	-0.013036	0.0253574	0.0559412	0.00469573	0.031108	-0.0191571	-0.00418127
B1AK87	Capping protein (Actin filament) muscle Z-line, beta OS=Homo sapiens GN=CAPZB PE=4 SV=1 - [B1AK87_HUMAN]	340.19	28.85	10	8	8	16	0.968376	16	6.3459	1.02944	16	6.6494	0.978485	16	8.33711	1.00388	16	3.6504	0.999525	16	5.48011	0.965936	16	4.72248	1.02964	16	3.39045	0.995396	16	5.5364	260	29.2768	0.968376	1.02944	0.978485	1.00388	0.999525	0.965936	1.02964	0.995396	-0.0463611	0.0418607	-0.0313786	0.00559347	-0.000685011	-0.0500006	0.0421376	-0.00665704
B2RA56	cDNA, FLJ94705, highly similar to Homo sapiens nicalin (LOC56926), mRNA OS=Homo sapiens PE=2 SV=1 - [B2RA56_HUMAN]	340.12	19.75	7	8	8	13	1.0725	13	10.3243	1.00176	13	9.73239	0.95724	13	7.56981	1.01647	13	6.07934	0.983427	13	5.44266	0.947074	13	10.2515	1.01535	13	6.38531	0.996472	13	9.56033	552	61.72	1.0725	1.00176	0.95724	1.01647	0.983427	0.947074	1.01535	0.996472	0.100974	0.00253197	-0.0630472	0.0235701	-0.0241102	-0.0784508	0.0219815	-0.00509875
C9JNW5	60S ribosomal protein L24 OS=Homo sapiens GN=RPL24 PE=4 SV=1 - [C9JNW5_HUMAN]	339.95	24	3	4	4	17	1.0047	17	10.6192	0.953627	17	5.50717	1.002	17	7.37034	1.00829	17	5.08602	1.05748	17	5.43607	0.993623	17	7.47227	0.974166	17	7.45071	0.997875	17	8.49691	150	17.5315	1.0047	0.953627	1.002	1.00829	1.05748	0.993623	0.974166	0.997875	0.00675998	-0.0685032	0.00287972	0.0119172	0.0806353	-0.00922995	-0.0377611	-0.00306965
F5GYN4	Ubiquitin thioesterase OTUB1 OS=Homo sapiens GN=OTUB1 PE=4 SV=1 - [F5GYN4_HUMAN]	339.86	24.9	11	5	5	15	0.992992	15	11.4361	0.978273	15	9.56382	0.998315	15	6.19278	0.980725	15	6.06095	0.954183	15	9.09097	1.03153	15	5.7818	1.01801	15	4.25321	1.01866	15	7.51277	241	28.033	0.992992	0.978273	0.998315	0.980725	0.954183	1.03153	1.01801	1.01866	-0.0101458	-0.0316903	-0.00243249	-0.02808	-0.0676623	0.0447826	0.0257586	0.026669
E7EP32	Guanine nucleotide-binding protein G(I)/G(S)/G(T) subunit beta-2 OS=Homo sapiens GN=GNB2 PE=4 SV=1 - [E7EP32_HUMAN]	339.43	16.55	30	5	5	23	0.982675	23	5.81508	1.0072	23	11.1903	0.991401	23	10.8055	1.00502	23	4.79027	0.988768	23	4.79341	1.0644	23	6.82362	1.00102	23	6.16523	1.00791	23	8.56168	296	32.3876	0.982675	1.0072	0.991401	1.00502	0.988768	1.0644	1.00102	1.00791	-0.0252138	0.0103557	-0.012459	0.00723013	-0.0162954	0.0900454	0.00147193	0.0113655
G5E972	Thymopentin OS=Homo sapiens GN=TMPO PE=4 SV=1 - [G5E972_HUMAN]	339.13	33.09	6	3	9	14	1.04145	14	13.1383	0.970886	14	5.39376	0.92048	14	10.5147	1.00048	14	6.48725	1.04441	14	4.34142	0.952829	14	15.1835	1.01577	14	9.6479	0.998509	14	9.86588	414	46.2782	1.04145	0.970886	0.92048	1.00048	1.04441	0.952829	1.01577	0.998509	0.0585994	-0.0426267	-0.119541	0.000686555	0.0626936	-0.0697115	0.0225737	-0.00215217
P43304-2	Isoform 2 of Glycerol-3-phosphate dehydrogenase, mitochondrial OS=Homo sapiens GN=GPD2 - [GPDM_HUMAN]	338.95	29.62	8	12	12	18	0.989201	17	8.24139	0.99122	17	7.07194	0.997739	17	5.66384	0.994619	17	5.85576	0.976747	17	5.57841	1.01266	17	11.6283	1.01395	17	7.79532	0.966602	17	10.2853	601	67.4886	0.989201	0.99122	0.997739	0.994619	0.976747	1.01266	1.01395	0.966602	-0.0156641	-0.0127235	-0.00326609	-0.00778369	-0.0339435	0.0181485	0.0199854	-0.0490067
Q13283	Ras GTPase-activating protein-binding protein 1 OS=Homo sapiens GN=G3BP1 PE=1 SV=1 - [G3BP1_HUMAN]	338.52	24.46	24	7	8	17	1.00325	17	10.2284	0.992847	17	5.58129	1.01108	17	4.78661	1.01909	17	2.1244	1.00634	17	3.94618	1.03714	17	7.92228	0.989747	17	3.16525	0.979231	17	4.39073	466	52.1321	1.00325	0.992847	1.01108	1.01909	1.00634	1.03714	0.989747	0.979231	0.00467751	-0.0103563	0.0158923	0.0272779	0.0091232	0.0526174	-0.0148682	-0.0302791
O00567	Nucleolar protein 56 OS=Homo sapiens GN=NOP56 PE=1 SV=4 - [NOP56_HUMAN]	337.41	16.84	8	7	7	13	1.03002	13	8.64184	1.02991	13	7.14165	0.989918	13	8.29754	0.999082	13	6.39359	0.96234	13	6.17599	1.01186	13	10.5749	0.977903	13	8.20357	0.977413	13	7.12687	594	66.0087	1.03002	1.02991	0.989918	0.999082	0.96234	1.01186	0.977903	0.977413	0.0426681	0.0425139	-0.0146195	-0.00132448	-0.0553814	0.0170083	-0.0322364	-0.0329593
G5E955	HCG27698, isoform CRA_c OS=Homo sapiens GN=DDX47 PE=3 SV=1 - [G5E955_HUMAN]	337.09	25.37	9	9	9	16	1.01372	16	12.8207	1.02596	16	6.32569	0.996562	16	11.3644	1.04052	16	9.93245	0.983263	16	5.57744	1.00179	16	11.4323	0.963636	16	5.65944	1.02394	16	7.94317	406	45.141	1.01372	1.02596	0.996562	1.04052	0.983263	1.00179	0.963636	1.02394	0.0196658	0.0369737	-0.00496835	0.0573016	-0.0243508	0.00257649	-0.0534401	0.0341313
P40925	Malate dehydrogenase, cytoplasmic OS=Homo sapiens GN=MDH1 PE=1 SV=4 - [MDHC_HUMAN]	337.08	31.44	9	10	10	21	1.02494	21	11.9066	1.00477	21	8.08136	1.01845	21	10.0488	0.968617	21	9.56302	0.997669	21	6.86085	1.01478	21	12.7714	1.00101	21	7.9028	0.960291	21	5.57622	334	36.403	1.02494	1.00477	1.01845	0.968617	0.997669	1.01478	1.00101	0.960291	0.0355372	0.00685924	0.026376	-0.0460011	-0.00336739	0.0211629	0.00145648	-0.058457
Q14566	DNA replication licensing factor MCM6 OS=Homo sapiens GN=MCM6 PE=1 SV=1 - [MCM6_HUMAN]	336.78	24.73	4	17	17	22	1.02492	22	13.4918	1.00828	22	8.90184	0.957581	22	7.72615	0.972296	22	8.38948	0.944799	22	9.11268	0.971236	22	10.9468	1.03257	22	7.85942	0.974963	22	4.44112	821	92.8312	1.02492	1.00828	0.957581	0.972296	0.944799	0.971236	1.03257	0.974963	0.0355179	0.0118963	-0.062534	-0.0405319	-0.081921	-0.0421055	0.0462442	-0.036581
B7Z1R5	V-type proton ATPase catalytic subunit A OS=Homo sapiens GN=ATP6V1A PE=2 SV=1 - [B7Z1R5_HUMAN]	336.46	24.83	5	11	11	14	0.996818	14	6.84012	0.999088	14	5.4413	1.03508	14	7.67694	0.998641	14	4.13733	1.0058	14	6.9086	0.974849	14	4.81122	1.05227	14	5.40554	0.938339	14	10.264	584	64.6948	0.996818	0.999088	1.03508	0.998641	1.0058	0.974849	1.05227	0.938339	-0.00459757	-0.00131695	0.0497375	-0.001962	0.00834934	-0.0367498	0.0735027	-0.0918184
P62280	40S ribosomal protein S11 OS=Homo sapiens GN=RPS11 PE=1 SV=3 - [RS11_HUMAN]	336.01	31.01	1	7	7	26	0.962164	26	9.41435	0.998806	26	7.32772	1.06016	26	6.79499	0.993328	26	6.1771	1.02632	26	6.83729	0.990721	26	5.97311	0.965869	26	6.91627	1.02032	26	6.17168	158	18.419	0.962164	0.998806	1.06016	0.993328	1.02632	0.990721	0.965869	1.02032	-0.0556449	-0.00172338	0.0842842	-0.00965788	0.0374844	-0.0134486	-0.0501008	0.0290155
Q9Y230	RuvB-like 2 OS=Homo sapiens GN=RUVBL2 PE=1 SV=3 - [RUVB2_HUMAN]	335.22	29.81	4	11	11	16	0.997288	16	5.88314	1.00886	16	6.03388	0.982733	16	6.95459	0.995585	16	5.02182	0.993574	16	6.03725	0.975365	16	8.92604	1.03149	16	6.04105	1.004	16	4.4451	463	51.1246	0.997288	1.00886	0.982733	0.995585	0.993574	0.975365	1.03149	1.004	-0.00391759	0.0127252	-0.025129	-0.0063838	-0.0093009	-0.0359866	0.0447236	0.00576636
Q14651	Plastin-1 OS=Homo sapiens GN=PLS1 PE=1 SV=2 - [PLSI_HUMAN]	335.02	19.71	2	6	9	16	0.976462	16	7.8694	1.01689	16	4.74765	0.979066	16	7.20879	1.00964	16	7.09493	0.983218	16	6.10383	1.01483	16	3.25185	1.0041	16	9.07558	1.00727	16	4.53078	629	70.2093	0.976462	1.01689	0.979066	1.00964	0.983218	1.01483	1.0041	1.00727	-0.0343645	0.0241652	-0.0305224	0.0138445	-0.0244168	0.0212449	0.0058972	0.0104505
A8K168	Malic enzyme OS=Homo sapiens PE=2 SV=1 - [A8K168_HUMAN]	334.99	18.53	6	7	7	14	0.972555	14	6.42565	0.988307	14	7.66963	1.02467	14	6.87811	1.01935	14	5.2266	0.958139	14	3.71316	0.977766	14	5.12377	1.02054	14	9.61909	1.01956	14	8.06228	572	64.0951	0.972555	0.988307	1.02467	1.01935	0.958139	0.977766	1.02054	1.01956	-0.0401483	-0.0169689	0.0351647	0.027649	-0.0616932	-0.032439	0.0293358	0.0279525
P30085	UMP-CMP kinase OS=Homo sapiens GN=CMPK1 PE=1 SV=3 - [KCY_HUMAN]	334.58	44.39	8	8	8	16	0.963342	16	10.3213	0.986374	16	11.5702	1.02738	16	7.98465	1.0069	16	5.35003	0.967958	16	6.3519	1.01284	16	9.97009	1.00271	16	10.0607	1.02213	16	6.48878	196	22.2083	0.963342	0.986374	1.02738	1.0069	0.967958	1.01284	1.00271	1.02213	-0.0538793	-0.0197927	0.0389696	0.00992709	-0.0469834	0.0184092	0.00389817	0.0315766
Q14247	Src substrate cortactin OS=Homo sapiens GN=CTTN PE=1 SV=2 - [SRC8_HUMAN]	334.442	27.27	12	13	13	16	0.965852	16	8.4515	1.035	16	5.83379	1.00871	16	7.2175	1.00475	16	6.1738	1.0148	16	4.40868	1.00629	16	5.97793	1.01555	16	5.63132	0.982983	16	4.5502	550	61.5485	0.965852	1.035	1.00871	1.00475	1.0148	1.00629	1.01555	0.982983	-0.0501264	0.049631	0.0125052	0.00683856	0.02119	0.00903982	0.0222555	-0.0247618
Q99598	Translin-associated protein X OS=Homo sapiens GN=TSNAX PE=1 SV=1 - [TSNAX_HUMAN]	333.54	45.86	7	9	9	14	1.02928	14	5.44949	0.942204	14	6.81009	1.00873	14	11.265	1.02086	14	7.06549	0.959637	14	8.94198	0.974145	14	5.2304	0.994127	14	10.3872	1.04183	14	7.42326	290	33.0917	1.02928	0.942204	1.00873	1.02086	0.959637	0.974145	0.994127	1.04183	0.0416296	-0.0858886	0.0125338	0.029788	-0.0594393	-0.0377917	-0.00849828	0.0591201
Q9Y3F4	Serine-threonine kinase receptor-associated protein OS=Homo sapiens GN=STRAP PE=1 SV=1 - [STRAP_HUMAN]	333.35	30.57	4	8	8	18	0.943137	18	8.2939	1.02201	18	5.28205	1.01787	18	7.22316	1.03211	18	4.80859	1.03039	18	6.41232	0.991709	18	8.67117	0.948265	18	6.44556	1.0217	18	5.13307	350	38.414	0.943137	1.02201	1.01787	1.03211	1.03039	0.991709	0.948265	1.0217	-0.08446	0.0314123	0.0255496	0.0456025	0.0431892	-0.012011	-0.0766383	0.0309714
Q5T3Q7	HEAT repeat containing 1 OS=Homo sapiens GN=HEATR1 PE=2 SV=1 - [Q5T3Q7_HUMAN]	333.29	5.24	9	8	8	13	1.07417	13	8.89489	0.981899	13	8.02557	1.05765	13	12.7226	1.03292	13	4.06995	0.87409	13	11.0344	1.03119	13	12.0628	1.02456	13	7.51455	0.98955	13	5.30128	2063	233.127	1.07417	0.981899	1.05765	1.03292	0.87409	1.03119	1.02456	0.98955	0.10322	-0.026354	0.0808599	0.0467217	-0.194146	0.0443158	0.0350035	-0.0151555
B4DSW9	cDNA FLJ59415, highly similar to Beta-catenin OS=Homo sapiens PE=2 SV=1 - [B4DSW9_HUMAN]	332.956	15.37	6	8	10	22	0.990521	22	6.22436	0.990193	22	5.57872	0.984576	22	8.35671	1.01986	22	4.47693	1.0177	22	5.41549	1.01125	22	6.98199	1.02492	22	5.20799	0.980253	22	7.72767	709	77.4696	0.990521	0.990193	0.984576	1.01986	1.0177	1.01125	1.02492	0.980253	-0.0137409	-0.0142187	-0.0224262	0.0283734	0.0253053	0.0161343	0.0355097	-0.0287738
P55327-2	Isoform 2 of Tumor protein D52 OS=Homo sapiens GN=TPD52 - [TPD52_HUMAN]	332.649	47.28	13	6	6	16	0.918023	16	8.09131	1.03493	16	3.6293	1.03793	16	9.58395	1.02078	16	6.016	0.982823	16	3.88973	1.00027	16	7.74406	0.994511	16	8.74701	0.987464	16	3.23373	184	19.8512	0.918023	1.03493	1.03793	1.02078	0.982823	1.00027	0.994511	0.987464	-0.123398	0.0495387	0.0537078	0.0296755	-0.0249968	0.000392942	-0.00794067	-0.0181995
P18124	60S ribosomal protein L7 OS=Homo sapiens GN=RPL7 PE=1 SV=1 - [RL7_HUMAN]	332.584	27.02	6	7	7	28	0.972846	28	9.11218	1.04593	28	9.69967	1.02533	28	4.07159	1.01581	28	5.53443	1.0097	28	6.64994	0.994282	28	8.35732	0.956916	28	5.35044	0.987743	28	6.60403	248	29.2072	0.972846	1.04593	1.02533	1.01581	1.0097	0.994282	0.956916	0.987743	-0.0397166	0.0647915	0.0360838	0.0226335	0.0139213	-0.00827317	-0.0635357	-0.0177924
P14868	Aspartate--tRNA ligase, cytoplasmic OS=Homo sapiens GN=DARS PE=1 SV=2 - [SYDC_HUMAN]	331.61	32.34	10	14	14	22	0.992499	22	5.86411	0.961325	22	7.58463	0.965703	22	10.2237	0.995601	22	4.67241	0.983067	22	6.41076	1.0377	22	8.26366	1.02223	22	7.9992	1.02618	22	5.08371	501	57.1	0.992499	0.961325	0.965703	0.995601	0.983067	1.0377	1.02223	1.02618	-0.0108621	-0.0569043	-0.0503489	-0.00636045	-0.024639	0.0533867	0.0317267	0.0372853
Q9UQ35	Serine/arginine repetitive matrix protein 2 OS=Homo sapiens GN=SRRM2 PE=1 SV=2 - [SRRM2_HUMAN]	328.66	7.67	13	14	14	16	1.09188	16	5.73733	1.05025	16	4.26883	0.924945	16	10.9183	0.970036	16	6.39319	0.977469	16	5.51597	0.944795	16	6.60497	1.05748	16	5.46462	0.935501	16	9.09004	2752	299.438	1.09188	1.05025	0.924945	0.970036	0.977469	0.944795	1.05748	0.935501	0.126817	0.0707362	-0.11256	-0.0438894	-0.0328773	-0.0819269	0.0806369	-0.0961891
P22102	Trifunctional purine biosynthetic protein adenosine-3 OS=Homo sapiens GN=GART PE=1 SV=1 - [PUR2_HUMAN]	328	14.16	15	10	10	17	0.997636	17	5.86732	1.0122	17	9.99074	0.984711	17	6.97843	1.00693	17	4.03078	0.979297	17	5.91273	0.978172	17	6.50396	0.996731	17	5.93151	0.978095	17	5.53879	1010	107.699	0.997636	1.0122	0.984711	1.00693	0.979297	0.978172	0.996731	0.978095	-0.00341404	0.0174937	-0.0222283	0.00995753	-0.0301816	-0.03184	-0.00472443	-0.0319539
P27694	Replication protein A 70 kDa DNA-binding subunit OS=Homo sapiens GN=RPA1 PE=1 SV=2 - [RFA1_HUMAN]	327.7	26.14	4	12	12	21	0.983075	21	9.36999	1.00318	21	4.95363	1.00755	21	9.18368	0.992282	21	4.26818	0.988924	21	5.15254	0.976247	21	7.99851	1.01936	21	4.96105	0.993432	21	3.75868	616	68.0953	0.983075	1.00318	1.00755	0.992282	0.988924	0.976247	1.01936	0.993432	-0.0246269	0.00457375	0.010857	-0.0111783	-0.0160684	-0.034682	0.0276618	-0.00950678
B8XPJ7	Soluble catechol-O-methyltransferase OS=Homo sapiens GN=COMT PE=2 SV=1 - [B8XPJ7_HUMAN]	327.51	25.34	10	6	6	18	0.961824	18	8.44743	1.01604	18	10.7222	1.00214	18	12.2886	1.02443	18	9.97517	0.972748	18	4.47152	0.988875	18	6.90714	1.01889	18	2.85009	0.999273	18	4.47164	221	24.4634	0.961824	1.01604	1.00214	1.02443	0.972748	0.988875	1.01889	0.999273	-0.0561554	0.0229593	0.00307694	0.0348236	-0.0398621	-0.0161395	0.0270021	-0.00104994
F6XY72	Nucleoside diphosphate kinase OS=Homo sapiens GN=NME2 PE=3 SV=1 - [F6XY72_HUMAN]	327.07	67.53	1	2	6	20	0.938208	20	10.0241	0.956174	20	11.9776	1.06956	20	7.42182	1.02995	20	9.46053	1.02833	20	7.10155	1.03212	20	7.28986	0.950715	20	5.28028	1.01103	20	6.58811	77	8.66328	0.938208	0.956174	1.06956	1.02995	1.02833	1.03212	0.950715	1.01103	-0.0920204	-0.0646546	0.0970225	0.0425684	0.0403051	0.0456115	-0.0729154	0.0158286
A6NJA2	Ubiquitin carboxyl-terminal hydrolase OS=Homo sapiens GN=USP14 PE=3 SV=2 - [A6NJA2_HUMAN]	326.84	23.88	9	10	10	18	1.07689	18	16.884	1.01735	18	6.04796	1.02696	18	9.9114	0.996792	18	8.04033	0.986908	18	4.01682	0.949272	18	10.7637	1.00965	18	6.72785	0.954034	18	8.81339	448	51.0537	1.07689	1.01735	1.02696	0.996792	0.986908	0.949272	1.00965	0.954034	0.106868	0.0248167	0.038379	-0.00463622	-0.0190119	-0.0751062	0.0138615	-0.0678873
O00425	Insulin-like growth factor 2 mRNA-binding protein 3 OS=Homo sapiens GN=IGF2BP3 PE=1 SV=2 - [IF2B3_HUMAN]	326.43	20.9	3	6	10	16	0.983123	15	4.9182	0.978764	15	4.89687	1.00881	15	3.80712	1.02116	15	4.68628	1.03089	15	3.76907	0.982008	15	9.50622	1.00568	15	4.56109	1.00701	15	3.88746	579	63.6656	0.983123	0.978764	1.00881	1.02116	1.03089	0.982008	1.00568	1.00701	-0.0245566	-0.0309677	0.0126576	0.0302022	0.0438894	-0.026194	0.00817729	0.0100773
P52907	F-actin-capping protein subunit alpha-1 OS=Homo sapiens GN=CAPZA1 PE=1 SV=3 - [CAZA1_HUMAN]	326.03	39.51	2	6	7	15	1.03464	15	8.20672	0.985854	15	7.19187	1.03055	15	6.1288	1.03458	15	5.88314	0.989455	15	3.95119	0.987234	15	9.89007	0.983769	15	4.65342	1.00089	15	4.01003	286	32.9023	1.03464	0.985854	1.03055	1.03458	0.989455	0.987234	0.983769	1.00089	0.0491243	-0.0205543	0.0434106	0.049049	-0.0152941	-0.0185358	-0.0236091	0.0012777
B4DMK0	cDNA FLJ61134, highly similar to Ras-related protein Rab-11B OS=Homo sapiens PE=2 SV=1 - [B4DMK0_HUMAN]	325.693	51.4	12	1	8	16	0.982154	16	6.22061	1.01754	16	4.46854	1.00394	16	4.06508	1.0195	16	4.28917	1.04122	16	3.83105	1.00482	16	5.46933	0.965967	16	6.77324	0.994049	16	6.86809	179	19.9592	0.982154	1.01754	1.00394	1.0195	1.04122	1.00482	0.965967	0.994049	-0.0259793	0.0250904	0.00566799	0.0278667	0.0582809	0.00693006	-0.0499542	-0.00861086
P28072	Proteasome subunit beta type-6 OS=Homo sapiens GN=PSMB6 PE=1 SV=4 - [PSB6_HUMAN]	324.24	19.67	2	5	5	17	0.890221	17	12.6835	0.913541	17	21.0295	0.878378	17	20.4708	1.00982	17	10.2241	1.03025	17	8.67169	1.04414	17	13.0257	0.980072	17	19.4018	1.00591	17	11.1967	239	25.3414	0.890221	0.913541	0.878378	1.00982	1.03025	1.04414	0.980072	1.00591	-0.167765	-0.130459	-0.187085	0.0140916	0.0429945	0.062319	-0.0290408	0.0084946
Q9BZZ5-3	Isoform 3 of Apoptosis inhibitor 5 OS=Homo sapiens GN=API5 - [API5_HUMAN]	323.64	17.53	10	6	6	13	0.977496	13	5.18426	1.00159	13	6.12913	1.01576	13	5.15241	0.979688	13	4.74884	0.998987	13	4.01896	0.996846	13	8.48851	1.02969	13	5.76894	0.993276	13	5.00549	445	50.2785	0.977496	1.00159	1.01576	0.979688	0.998987	0.996846	1.02969	0.993276	-0.0328372	0.00229449	0.0225648	-0.0296064	-0.00146178	-0.0045571	0.0422057	-0.00973408
P11177-2	Isoform 2 of Pyruvate dehydrogenase E1 component subunit beta, mitochondrial OS=Homo sapiens GN=PDHB - [ODPB_HUMAN]	322.95	24.93	6	6	6	11	1.00308	11	6.74478	1.03943	11	5.12158	0.956327	11	5.00691	0.992109	11	4.18985	1.01273	11	7.36636	0.961402	11	8.31135	1.0461	11	6.60394	0.982265	11	4.70206	341	37.1759	1.00308	1.03943	0.956327	0.992109	1.01273	0.961402	1.0461	0.982265	0.00443567	0.0557981	-0.0644237	-0.0114291	0.0182551	-0.0567885	0.0650225	-0.0258154
Q3LXA3	Bifunctional ATP-dependent dihydroxyacetone kinase/FAD-AMP lyase (cyclizing) OS=Homo sapiens GN=DAK PE=1 SV=2 - [DHAK_HUMAN]	322.06	20	6	8	8	13	0.980863	13	5.59505	1.002	13	5.16946	1.01133	13	6.16048	0.993842	13	3.76381	0.982669	13	8.36212	0.982738	13	5.8378	1.03384	13	4.44878	0.983153	13	12.2197	575	58.91	0.980863	1.002	1.01133	0.993842	0.982669	0.982738	1.03384	0.983153	-0.0278764	0.00288852	0.0162488	-0.0089116	-0.0252219	-0.0251213	0.0480132	-0.0245127
P61221	ATP-binding cassette sub-family E member 1 OS=Homo sapiens GN=ABCE1 PE=1 SV=1 - [ABCE1_HUMAN]	320.98	27.05	4	12	12	17	0.972149	17	7.33865	1.01415	17	8.32436	0.977609	17	5.1311	1.00143	17	4.42418	0.978843	17	9.3114	1.01603	17	12.8427	1.00287	17	6.46417	1.01536	17	8.81697	599	67.271	0.972149	1.01415	0.977609	1.00143	0.978843	1.01603	1.00287	1.01536	-0.0407507	0.0202762	-0.0326706	0.00206226	-0.0308502	0.022947	0.00413466	0.0219916
E5DZN4	Cytochrome c oxidase subunit 2 OS=Homo sapiens GN=COX2 PE=3 SV=1 - [E5DZN4_HUMAN]	320.869	24.67	189	5	5	21	0.965251	8	6.16182	1.00265	8	4.0016	1.02788	8	6.8029	0.989197	8	3.5245	1.0277	8	3.75051	0.920242	8	8.32189	1.05125	8	7.49085	1.003	8	5.84662	227	25.5591	0.965251	1.00265	1.02788	0.989197	1.0277	0.920242	1.05125	1.003	-0.0510233	0.00381607	0.0396778	-0.0156708	0.0394184	-0.119916	0.0721054	0.00432033
Q15459	Splicing factor 3A subunit 1 OS=Homo sapiens GN=SF3A1 PE=1 SV=1 - [SF3A1_HUMAN]	320.82	20.18	6	12	12	17	0.963819	17	9.96503	0.988646	17	7.82925	0.961519	17	7.75612	0.992896	17	4.3596	0.997875	17	4.27215	0.994909	17	8.45158	1.00828	17	7.25317	1.01054	17	4.81834	793	88.8305	0.963819	0.988646	0.961519	0.992896	0.997875	0.994909	1.00828	1.01054	-0.0531657	-0.0164742	-0.0566127	-0.0102855	-0.00306954	-0.00736341	0.0118926	0.0151291
B4DDC8	cDNA FLJ57252, highly similar to Protein phosphatase 2C isoform gamma (EC 3.1.3.16) OS=Homo sapiens PE=2 SV=1 - [B4DDC8_HUMAN]	320.772	22.14	6	9	9	16	0.964536	16	12.4133	0.988104	16	5.58778	1.03673	16	5.64844	0.998492	16	7.30549	1.02218	16	4.99031	1.03469	16	6.25263	0.980011	16	9.84251	0.99191	16	9.65492	515	56.1002	0.964536	0.988104	1.03673	0.998492	1.02218	1.03469	0.980011	0.99191	-0.0520924	-0.0172647	0.0520357	-0.00217761	0.0316457	0.0491984	-0.0291296	-0.0117182
P42166	Lamina-associated polypeptide 2, isoform alpha OS=Homo sapiens GN=TMPO PE=1 SV=2 - [LAP2A_HUMAN]	319.31	16.71	2	2	8	13	1.02814	13	11.4084	0.983891	13	5.44914	0.916001	13	11.061	0.990449	13	5.79112	1.04128	13	3.63936	0.952971	13	11.2384	1.02863	13	3.73257	0.998983	13	10.1501	694	75.4456	1.02814	0.983891	0.916001	0.990449	1.04128	0.952971	1.02863	0.998983	0.0400331	-0.0234289	-0.12658	-0.0138452	0.0583523	-0.0694951	0.0407279	-0.00146832
Q14444-2	Isoform 2 of Caprin-1 OS=Homo sapiens GN=CAPRIN1 - [CAPR1_HUMAN]	318.79	11.1	7	6	6	12	0.969466	12	6.40755	1.01403	12	6.46624	1.04427	12	5.24919	0.970965	12	3.83997	1.01129	12	2.76489	1.0262	12	4.83474	0.978104	12	3.09035	0.989457	12	2.54236	694	76.8143	0.969466	1.01403	1.04427	0.970965	1.01129	1.0262	0.978104	0.989457	-0.0447375	0.0201009	0.0625006	-0.0425084	0.01619	0.0373091	-0.0319405	-0.015291
O00764-2	Isoform 2 of Pyridoxal kinase OS=Homo sapiens GN=PDXK - [PDXK_HUMAN]	317.98	19.72	7	4	4	11	1.08221	11	9.65438	1.01108	11	4.5881	0.947884	11	18.2121	1.00541	11	8.72637	1.00619	11	9.85789	0.971521	11	10.7305	1.00428	11	11.9102	0.958879	11	7.21805	284	31.7882	1.08221	1.01108	0.947884	1.00541	1.00619	0.971521	1.00428	0.958879	0.113981	0.0158937	-0.0772181	0.00778554	0.0089082	-0.0416824	0.00616628	-0.0605794
B4DL14	ATP synthase gamma chain OS=Homo sapiens GN=ATP5C1 PE=2 SV=1 - [B4DL14_HUMAN]	317.6	28.8	5	7	7	16	0.962358	16	11.1028	1.02782	16	7.59703	1.01757	16	5.38295	1.01551	16	6.60851	1.00641	16	8.10151	0.951902	16	11.5447	1.01957	16	6.74565	0.963108	16	9.69118	250	27.4953	0.962358	1.02782	1.01757	1.01551	1.00641	0.951902	1.01957	0.963108	-0.0553544	0.0395835	0.0251245	0.0222044	0.00922144	-0.071115	0.0279601	-0.0542298
F5H157	Ras-related protein Rab-35 (Fragment) OS=Homo sapiens GN=RAB35 PE=3 SV=1 - [F5H157_HUMAN]	317.3	16.76	48	1	3	16	0.965289	14	4.86073	1.0645	14	9.39048	1.0422	14	6.83003	0.969034	14	7.13483	0.968805	14	2.72857	1.02144	14	3.97171	0.961427	14	6.46412	1.03101	14	6.55456	185	21.2009	0.965289	1.0645	1.0422	0.969034	0.968805	1.02144	0.961427	1.03101	-0.0509679	0.0901693	0.0596305	-0.0453805	-0.0457218	0.0306071	-0.0567508	0.0440608
P46013-2	Isoform Short of Antigen KI-67 OS=Homo sapiens GN=MKI67 - [KI67_HUMAN]	316.7	8.39	3	14	14	18	0.978372	18	10.6869	1.0054	18	6.29408	0.997858	18	6.70944	1.00973	18	2.64692	1.00389	18	4.84511	1.0319	18	6.29195	0.964073	18	4.4247	1.01913	18	6.57599	2896	319.248	0.978372	1.0054	0.997858	1.00973	1.00389	1.0319	0.964073	1.01913	-0.0315449	0.00776795	-0.0030942	0.0139633	0.00560381	0.0453052	-0.0527852	0.0273403
A8K984	Structural maintenance of chromosomes protein OS=Homo sapiens PE=2 SV=1 - [A8K984_HUMAN]	315.263	12.03	10	12	12	17	1.00788	16	16.703	1.03686	16	4.77686	0.989979	16	6.89094	0.988619	16	6.33107	0.994178	16	3.9583	0.978715	16	5.21751	0.987385	16	5.12688	0.977306	16	4.55244	1197	135.512	1.00788	1.03686	0.989979	0.988619	0.994178	0.978715	0.987385	0.977306	0.0113261	0.0522188	-0.0145307	-0.0165135	-0.00842343	-0.0310386	-0.0183156	-0.033117
Q15046	Lysine--tRNA ligase OS=Homo sapiens GN=KARS PE=1 SV=3 - [SYK_HUMAN]	315.19	21.11	6	10	10	18	1.01519	18	8.13371	1.02092	18	8.33613	1.03798	18	4.3913	0.970197	18	5.38822	0.982182	18	8.71221	0.958457	18	8.27336	0.974281	18	6.15399	0.992467	18	7.10116	597	68.0046	1.01519	1.02092	1.03798	0.970197	0.982182	0.958457	0.974281	0.992467	0.0217435	0.0298692	0.0537847	-0.0436501	-0.0259381	-0.0612137	-0.0375895	-0.0109091
P34896-3	Isoform 3 of Serine hydroxymethyltransferase, cytosolic OS=Homo sapiens GN=SHMT1 - [GLYC_HUMAN]	313.34	16.87	12	4	5	11	0.987862	11	6.08098	1.00872	11	3.51894	1.02108	11	7.70463	0.989792	11	2.68941	1.03264	11	2.57958	0.997467	11	7.57973	0.981368	11	3.86114	1.01519	11	6.98034	403	44.5235	0.987862	1.00872	1.02108	0.989792	1.03264	0.997467	0.981368	1.01519	-0.0176189	0.0125256	0.0300921	-0.0148024	0.0463407	-0.00365867	-0.0271337	0.0217451
P53680	AP-2 complex subunit sigma OS=Homo sapiens GN=AP2S1 PE=1 SV=2 - [AP2S1_HUMAN]	313.22	22.54	2	3	3	9	0.947507	9	7.52292	0.865539	9	8.45661	1.08811	9	5.06918	0.979415	9	9.67905	0.867772	9	16.4078	1.31236	9	13.6073	0.977629	9	7.37879	1.08347	9	9.7374	142	17.0067	0.947507	0.865539	1.08811	0.979415	0.867772	1.31236	0.977629	1.08347	-0.0777916	-0.208329	0.121828	-0.0300072	-0.204611	0.392169	-0.0326404	0.115665
P11216	Glycogen phosphorylase, brain form OS=Homo sapiens GN=PYGB PE=1 SV=5 - [PYGB_HUMAN]	312.639	21.59	5	10	16	21	1.0153	20	5.98272	1.01584	20	4.30972	0.985554	20	8.29523	1.00442	20	4.97052	0.990903	20	5.95512	1.03534	20	10.222	0.957102	20	4.41457	1.02099	20	5.84079	843	96.6345	1.0153	1.01584	0.985554	1.00442	0.990903	1.03534	0.957102	1.02099	0.0219093	0.0226689	-0.0209931	0.00636447	-0.0131843	0.0501098	-0.0632552	0.0299659
Q9BSQ6	RPL13A protein (Fragment) OS=Homo sapiens GN=RPL13A PE=2 SV=2 - [Q9BSQ6_HUMAN]	312.36	29.35	9	7	7	22	0.968042	22	7.43205	1.01117	22	5.52723	1.01639	22	7.92129	1.0232	22	5.07678	0.98937	22	5.53246	0.984503	22	8.72313	0.951646	22	5.30646	1.02496	22	6.43575	201	23.3603	0.968042	1.01117	1.01639	1.0232	0.98937	0.984503	0.951646	1.02496	-0.0468588	0.0160309	0.0234603	0.0330949	-0.0154185	-0.0225326	-0.0715025	0.0355657
O95757	Heat shock 70 kDa protein 4L OS=Homo sapiens GN=HSPA4L PE=1 SV=3 - [HS74L_HUMAN]	311.92	12.63	8	6	8	12	0.971104	12	5.7976	1.01409	12	5.19363	1.00902	12	9.4632	1.01663	12	3.31167	0.973252	12	6.46559	1.00404	12	10.6754	1.00547	12	4.86873	0.997357	12	3.66629	839	94.4525	0.971104	1.01409	1.00902	1.01663	0.973252	1.00404	1.00547	0.997357	-0.042302	0.0201877	0.0129575	0.0237996	-0.0391149	0.00582348	0.00787416	-0.00381864
B2C310	Glutathione S-transferase pi (Fragment) OS=Homo sapiens GN=GSTP1 PE=4 SV=1 - [B2C310_HUMAN]	310.22	82.35	1	1	2	11	0.987393	11	15.3936	1.01806	11	7.05539	0.995277	11	4.50162	0.97757	11	7.93093	0.98427	11	6.64249	1.00226	11	11.3894	1.00926	11	7.49474	0.993137	11	5.5045	34	3.93891	0.987393	1.01806	0.995277	0.97757	0.98427	1.00226	1.00926	0.993137	-0.0183037	0.0258173	-0.00683	-0.0327274	-0.0228739	0.00325967	0.0133016	-0.00993562
P61011	Signal recognition particle 54 kDa protein OS=Homo sapiens GN=SRP54 PE=1 SV=1 - [SRP54_HUMAN]	309.86	25.79	7	11	11	17	0.942202	17	6.69797	1.02799	17	4.52355	1.03183	17	7.46586	1.03367	17	3.75776	1.00051	17	4.63883	1.01508	17	3.15566	0.966461	17	3.9298	1.00735	17	7.1604	504	55.6683	0.942202	1.02799	1.03183	1.03367	1.00051	1.01508	0.966461	1.00735	-0.0858918	0.039821	0.0452042	0.0477821	0.000734913	0.0215914	-0.0492167	0.0105657
P42771	Cyclin-dependent kinase inhibitor 2A, isoforms 1/2/3 OS=Homo sapiens GN=CDKN2A PE=1 SV=2 - [CD2A1_HUMAN]	309.76	33.97	13	4	4	10	1.05239	10	6.14188	1.04405	10	15.4632	0.918421	10	7.99686	0.939856	10	7.98907	0.972268	10	9.4356	0.952891	10	10.6259	1.00906	10	6.67788	0.988269	10	10.8838	156	16.5224	1.05239	1.04405	0.918421	0.939856	0.972268	0.952891	1.00906	0.988269	0.073664	0.0621968	-0.122773	-0.089489	-0.0405747	-0.0696175	0.0130156	-0.0170246
Q13404	Ubiquitin-conjugating enzyme E2 variant 1 OS=Homo sapiens GN=UBE2V1 PE=1 SV=2 - [UB2V1_HUMAN]	308.99	35.37	8	3	5	10	1.03372	10	22.3745	1.00998	10	6.20099	1.02064	10	7.59322	0.987726	10	6.30477	1.01884	10	11.1549	0.939327	10	8.74126	1.00327	10	4.46057	1.01309	10	5.6071	147	16.4843	1.03372	1.00998	1.02064	0.987726	1.01884	0.939327	1.00327	1.01309	0.047841	0.014323	0.0294758	-0.0178176	0.026928	-0.0903008	0.0047094	0.0187666
Q9Y262	Eukaryotic translation initiation factor 3 subunit L OS=Homo sapiens GN=EIF3L PE=1 SV=1 - [EIF3L_HUMAN]	308.07	26.77	16	13	13	18	1.02177	18	5.92214	1.0109	18	9.69183	1.00334	18	9.49121	1.01618	18	5.22507	0.99744	18	9.18632	1.00516	18	9.4239	0.964789	18	5.29882	0.984909	18	8.602	564	66.6844	1.02177	1.0109	1.00334	1.01618	0.99744	1.00516	0.964789	0.984909	0.0310688	0.0156357	0.00481075	0.0231584	-0.00369756	0.0074218	-0.0517141	-0.021937
Q99471	Prefoldin subunit 5 OS=Homo sapiens GN=PFDN5 PE=1 SV=2 - [PFD5_HUMAN]	307.2	36.36	5	4	4	11	0.976562	11	1.93666	0.972086	11	5.50037	1.0624	11	7.37694	1.06965	11	5.56274	1.01757	11	3.98002	0.970418	11	7.84975	0.944016	11	4.75927	1.00326	11	8.8759	154	17.317	0.976562	0.972086	1.0624	1.06965	1.01757	0.970418	0.944016	1.00326	-0.0342168	-0.0408443	0.0873242	0.0971418	0.0251348	-0.043322	-0.0831173	0.00469108
P00492	Hypoxanthine-guanine phosphoribosyltransferase OS=Homo sapiens GN=HPRT1 PE=1 SV=2 - [HPRT_HUMAN]	306.3	29.36	2	5	6	19	1.02766	19	14.2609	0.962176	19	8.04883	1.01783	19	8.1649	0.988115	19	4.19984	0.996778	19	6.87589	0.999389	19	7.08021	1.00017	19	4.58961	1.01143	19	8.60377	218	24.5636	1.02766	0.962176	1.01783	0.988115	0.996778	0.999389	1.00017	1.01143	0.0393568	-0.0556278	0.0254934	-0.0172491	-0.00465548	-0.000881299	0.000240767	0.016402
O00154-6	Isoform 6 of Cytosolic acyl coenzyme A thioester hydrolase OS=Homo sapiens GN=ACOT7 - [BACH_HUMAN]	306.25	31.91	11	8	8	17	0.998757	17	7.91646	0.99442	17	5.5757	0.999868	17	3.35957	1.01089	17	3.45115	0.965826	17	7.8236	1.02826	17	7.11647	1.03487	17	7.84366	1.0151	17	6.61084	329	36.5446	0.998757	0.99442	0.999868	1.01089	0.965826	1.02826	1.03487	1.0151	-0.00179463	-0.00807325	-0.00019003	0.015619	-0.0501649	0.0402003	0.0494453	0.0216226
F5GZG1	Ras-related protein Rap-1b (Fragment) OS=Homo sapiens GN=RAP1B PE=4 SV=1 - [F5GZG1_HUMAN]	305.88	36.07	4	1	3	12	1.06411	12	16.8739	0.984878	12	7.67282	0.967477	12	9.04461	1.01807	12	11.8163	1.03085	12	7.44835	0.949252	12	4.38929	1.06542	12	9.75002	0.993849	12	7.92515	122	13.88	1.06411	0.984878	0.967477	1.01807	1.03085	0.949252	1.06542	0.993849	0.0896498	-0.0219827	-0.0477002	0.0258393	0.0438397	-0.075137	0.0914242	-0.00890183
Q02952-3	Isoform 3 of A-kinase anchor protein 12 OS=Homo sapiens GN=AKAP12 - [AKA12_HUMAN]	305.56	11.69	4	12	12	17	0.990936	17	10.2079	1.02081	17	8.04984	1.04089	17	10.5536	0.999461	17	8.27832	1.01618	17	4.56167	1.02031	17	6.86026	0.906147	17	11.8263	1.03864	17	4.95453	1677	180.881	0.990936	1.02081	1.04089	0.999461	1.01618	1.02031	0.906147	1.03864	-0.0131368	0.0297129	0.0578235	-0.000778264	0.0231579	0.0290095	-0.142183	0.0546904
Q7L014	Probable ATP-dependent RNA helicase DDX46 OS=Homo sapiens GN=DDX46 PE=1 SV=2 - [DDX46_HUMAN]	304.73	14.26	4	1	12	17	1.03073	17	16.442	1.03125	17	3.77846	0.969668	17	4.60705	1.00745	17	4.1455	0.97725	17	3.52771	1.01751	17	7.28945	1.01438	17	5.39776	0.987609	17	8.73917	1031	117.29	1.03073	1.03125	0.969668	1.00745	0.97725	1.01751	1.01438	0.987609	0.0436689	0.044393	-0.0444367	0.0107092	-0.0332008	0.0250497	0.0205947	-0.0179874
P35908	Keratin, type II cytoskeletal 2 epidermal OS=Homo sapiens GN=KRT2 PE=1 SV=2 - [K22E_HUMAN]	304.128	10.33	15	2	6	24	0.879938	24	17.5494	0.912254	24	17.2192	1.03853	24	12.1581	1.07941	24	17.4263	1.11235	24	14.0352	1.1098	24	12.179	0.855751	24	7.70467	1.08987	24	10.4459	639	65.3932	0.879938	0.912254	1.03853	1.07941	1.11235	1.1098	0.855751	1.08987	-0.184525	-0.132493	0.0545441	0.110242	0.153614	0.1503	-0.224737	0.124154
Q9Y6M1-1	Isoform 2 of Insulin-like growth factor 2 mRNA-binding protein 2 OS=Homo sapiens GN=IGF2BP2 - [IF2B2_HUMAN]	303.86	22.12	8	7	10	13	0.982938	13	7.53418	0.997947	13	3.10395	1.03046	13	3.05648	1.01734	13	2.21424	0.991238	13	2.48473	1.00171	13	9.3361	1.01483	13	3.04861	1.00333	13	4.24787	556	61.8043	0.982938	0.997947	1.03046	1.01734	0.991238	1.00171	1.01483	1.00333	-0.024827	-0.002965	0.0432819	0.0248018	-0.012696	0.00246747	0.021244	0.00478933
P10644	cAMP-dependent protein kinase type I-alpha regulatory subunit OS=Homo sapiens GN=PRKAR1A PE=1 SV=1 - [KAP0_HUMAN]	303.35	18.64	22	7	7	15	0.979744	15	6.73964	0.966129	15	6.2726	0.993899	15	9.98704	1.02511	15	3.37588	1.01666	15	5.28829	1.02151	15	7.98026	0.983199	15	5.88289	1.02595	15	5.03691	381	42.955	0.979744	0.966129	0.993899	1.02511	1.01666	1.02151	0.983199	1.02595	-0.0295226	-0.0497118	-0.00882832	0.0357739	0.0238407	0.0307029	-0.0244444	0.036954
Q13177	Serine/threonine-protein kinase PAK 2 OS=Homo sapiens GN=PAK2 PE=1 SV=3 - [PAK2_HUMAN]	302.133	27.1	7	7	10	19	0.962005	19	6.91155	1.02475	19	5.52128	1.01188	19	5.23927	1.03316	19	6.05046	1.01538	19	5.64653	0.990899	19	9.52867	0.980834	19	4.47745	0.988661	19	4.38632	524	58.0059	0.962005	1.02475	1.01188	1.03316	1.01538	0.990899	0.980834	0.988661	-0.0558835	0.0352742	0.0170337	0.0470623	0.0220192	-0.0131904	-0.0279197	-0.0164515
B4DH19	cDNA FLJ54615, highly similar to Vesicle-fusing ATPase (EC 3.6.4.6) OS=Homo sapiens PE=2 SV=1 - [B4DH19_HUMAN]	301.96	29.23	14	17	17	27	0.988551	27	10.4602	1.01554	27	10.5343	1.00666	27	9.20381	0.983624	27	5.839	1.00452	27	6.27705	1.00633	27	7.03497	0.990014	27	4.40535	0.992287	27	8.00975	650	72.2129	0.988551	1.01554	1.00666	0.983624	1.00452	1.00633	0.990014	0.992287	-0.0166131	0.0222521	0.0095803	-0.0238215	0.00650207	0.00910601	-0.0144788	-0.0111706
B4DEP6	cDNA FLJ59206, highly similar to Eukaryotic translation initiation factor 4B OS=Homo sapiens PE=2 SV=1 - [B4DEP6_HUMAN]	301.82	19.25	14	10	10	18	0.998459	18	13.6134	1.02652	18	5.39317	1.00401	18	10.686	0.995653	18	6.37208	1.01013	18	6.98962	0.991293	18	6.8315	0.966313	18	3.40648	1.00446	18	6.34466	587	66.0889	0.998459	1.02652	1.00401	0.995653	1.01013	0.991293	0.966313	1.00446	-0.00222451	0.0377576	0.00576919	-0.00628496	0.0145421	-0.0126162	-0.0494382	0.00641464
E9PH29	Thioredoxin-dependent peroxide reductase, mitochondrial OS=Homo sapiens GN=PRDX3 PE=4 SV=1 - [E9PH29_HUMAN]	301.69	25.63	4	5	5	13	0.946433	13	10.0591	0.961416	13	8.54253	1.00902	13	6.70663	0.992779	13	5.73751	1.02879	13	5.04686	1.00597	13	5.391	1.02414	13	4.87082	1.0114	13	5.88017	238	25.8223	0.946433	0.961416	1.00902	0.992779	1.02879	1.00597	1.02414	1.0114	-0.079428	-0.0567672	0.0129613	-0.0104548	0.0409418	0.00858068	0.0344085	0.0163605
P27816-5	Isoform 5 of Microtubule-associated protein 4 OS=Homo sapiens GN=MAP4 - [MAP4_HUMAN]	301.56	16.32	7	1	10	13	0.965924	13	8.03692	1.00078	13	4.76772	1.01281	13	5.87524	1.01212	13	4.75386	1.02505	13	5.0141	0.999529	13	10.2157	1.02168	13	9.37298	1.01805	13	3.92601	809	85.1994	0.965924	1.00078	1.01281	1.01212	1.02505	0.999529	1.02168	1.01805	-0.050019	0.00112142	0.018367	0.0173749	0.0356946	-0.000679963	0.0309454	0.025813
P61088	Ubiquitin-conjugating enzyme E2 N OS=Homo sapiens GN=UBE2N PE=1 SV=1 - [UBE2N_HUMAN]	301.56	52.63	6	7	7	18	0.934833	18	7.52915	0.971042	18	7.36663	1.01302	18	9.5049	0.99855	18	2.89587	1.01864	18	9.59228	1.02147	18	9.27315	1.01451	18	3.16533	1.02302	18	6.34807	152	17.127	0.934833	0.971042	1.01302	0.99855	1.01864	1.02147	1.01451	1.02302	-0.0972198	-0.0423947	0.018664	-0.00209392	0.0266411	0.0306515	0.0207795	0.0328309
P48047	ATP synthase subunit O, mitochondrial OS=Homo sapiens GN=ATP5O PE=1 SV=1 - [ATPO_HUMAN]	301.321	21.6	3	3	4	9	0.950631	9	11.9437	1.05028	9	10.1327	1.06615	9	6.90403	1.02385	9	8.48558	1.02245	9	7.98911	0.927709	9	7.75373	0.985746	9	9.1434	0.99189	9	8.62385	213	23.2627	0.950631	1.05028	1.06615	1.02385	1.02245	0.927709	0.985746	0.99189	-0.0730427	0.0707695	0.0924111	0.0340052	0.0320304	-0.108255	-0.0207122	-0.0117483
A8KAK1	cDNA FLJ77398, highly similar to Homo sapiens UDP-glucose ceramide glucosyltransferase-like 1, transcript variant 2, mRNA OS=Homo sapiens PE=2 SV=1 - [A8KAK1_HUMAN]	300.56	8.43	3	11	11	20	1.02671	20	9.34404	0.968549	20	7.14563	0.988518	20	6.90918	0.967857	20	6.7391	0.981538	20	5.57548	0.977799	20	7.21041	1.051	20	6.7996	1.02145	20	6.28956	1531	174.897	1.02671	0.968549	0.988518	0.967857	0.981538	0.977799	1.051	1.02145	0.0380241	-0.0461033	-0.0166612	-0.0471338	-0.0268834	-0.0323906	0.0717589	0.0306234
H0Y3Y4	Septin-7 (Fragment) OS=Homo sapiens GN=SEPT7 PE=3 SV=1 - [H0Y3Y4_HUMAN]	300.19	23.59	29	6	7	17	1.01409	13	6.59877	0.985428	13	4.61393	1.01303	13	12.0864	0.98993	13	11.14	0.962773	13	9.56589	1.03193	13	14.1602	1.00565	13	5.8824	0.977541	13	9.73308	373	43.0092	1.01409	0.985428	1.01303	0.98993	0.962773	1.03193	1.00565	0.977541	0.020179	-0.021177	0.0186772	-0.0146018	-0.0547327	0.0453501	0.00812204	-0.0327708
A8K6X3	cDNA FLJ78679, highly similar to Homo sapiens DEAD (Asp-Glu-Ala-Asp) box polypeptide 46 (DDX46), mRNA OS=Homo sapiens PE=2 SV=1 - [A8K6X3_HUMAN]	299.95	14.34	4	1	12	17	1.03073	17	19.5417	1.02684	17	3.14192	0.969668	17	4.81195	1.00074	17	4.52218	0.97725	17	3.52771	0.99926	17	6.58036	1.01438	17	3.21226	0.992492	17	8.0042	1032	117.399	1.03073	1.02684	0.969668	1.00074	0.97725	0.99926	1.01438	0.992492	0.0436689	0.0382046	-0.0444367	0.00106451	-0.0332008	-0.00106737	0.0205947	-0.010873
P26373	60S ribosomal protein L13 OS=Homo sapiens GN=RPL13 PE=1 SV=4 - [RL13_HUMAN]	299.904	31.75	10	7	7	17	1.04268	17	16.483	1.00846	17	6.77602	0.980748	17	6.26173	0.999048	17	6.22859	1.01473	17	6.41564	0.988721	17	6.64715	1.00874	17	3.93098	0.978066	17	5.98387	211	24.2465	1.04268	1.00846	0.980748	0.999048	1.01473	0.988721	1.00874	0.978066	0.0603022	0.0121522	-0.028046	-0.00137379	0.0210998	-0.0163653	0.0125517	-0.0319963
B4DW74	Ras-related protein Rap-1b OS=Homo sapiens GN=RAP1B PE=2 SV=1 - [B4DW74_HUMAN]	299.67	26.76	25	1	3	13	1.06094	13	20.7514	0.992583	13	6.37684	0.975403	13	10.5305	1.03132	13	7.87614	1.03186	13	7.03509	0.943299	13	5.63966	1.03387	13	7.02292	0.993768	13	7.71833	142	16.0233	1.06094	0.992583	0.975403	1.03132	1.03186	0.943299	1.03387	0.993768	0.085349	-0.0107408	-0.0359301	0.0444908	0.0452536	-0.0842125	0.0480544	-0.00901885
Q9UBQ5	Eukaryotic translation initiation factor 3 subunit K OS=Homo sapiens GN=EIF3K PE=1 SV=1 - [EIF3K_HUMAN]	298.51	25.23	9	4	4	10	0.96825	10	16.1952	0.978211	10	11.7977	0.964449	10	12.6909	1.05852	10	9.4505	1.03708	10	5.77688	0.97517	10	10.9366	0.961824	10	2.27602	0.958953	10	9.20392	218	25.0434	0.96825	0.978211	0.964449	1.05852	1.03708	0.97517	0.961824	0.958953	-0.0465482	-0.0317817	-0.0522228	0.0820476	0.052534	-0.0362747	-0.0561558	-0.0604683
P12270	Nucleoprotein TPR OS=Homo sapiens GN=TPR PE=1 SV=3 - [TPR_HUMAN]	297.4	8.76	7	15	15	17	0.986946	17	6.20245	0.995081	17	4.96256	0.999372	17	6.34941	0.975794	17	5.23508	1.01229	17	5.21609	0.994548	17	7.13215	1.03391	17	5.25361	0.998914	17	4.67425	2363	267.131	0.986946	0.995081	0.999372	0.975794	1.01229	0.994548	1.03391	0.998914	-0.0189575	-0.00711374	-0.000906663	-0.0353508	0.0176199	-0.00788663	0.0481069	-0.00156693
P62333	26S protease regulatory subunit 10B OS=Homo sapiens GN=PSMC6 PE=1 SV=1 - [PRS10_HUMAN]	294.86	17.22	5	6	6	14	1.01104	14	5.20704	1.04422	14	4.6453	0.999963	14	10.3971	1.00161	14	5.40841	1.01328	14	6.34052	1.00044	14	5.90647	0.964708	14	6.20659	0.969451	14	5.09635	389	44.1451	1.01104	1.04422	0.999963	1.00161	1.01328	1.00044	0.964708	0.969451	0.0158409	0.062421	-5.36356e-05	0.0023233	0.0190303	0.000636528	-0.0518354	-0.0447604
Q15008	26S proteasome non-ATPase regulatory subunit 6 OS=Homo sapiens GN=PSMD6 PE=1 SV=1 - [PSMD6_HUMAN]	294.84	20.05	8	7	7	16	0.980267	16	7.75854	0.983529	16	7.07072	1.01684	16	6.34442	0.997509	16	8.48388	1.01534	16	5.21563	1.01901	16	5.45021	1.01744	16	3.80306	1.00638	16	4.97863	389	45.5023	0.980267	0.983529	1.01684	0.997509	1.01534	1.01901	1.01744	1.00638	-0.0287536	-0.0239599	0.0240863	-0.00359842	0.0219644	0.0271748	0.0249391	0.00917238
Q9H0D6-2	Isoform 2 of 5'-3' exoribonuclease 2 OS=Homo sapiens GN=XRN2 - [XRN2_HUMAN]	294.68	17.85	5	11	11	13	1.02894	13	9.31036	1.03172	13	5.72394	1.00113	13	2.75653	0.97195	13	4.47884	0.996782	13	5.57857	0.958454	13	8.20765	0.992658	13	6.88948	1.00207	13	5.30888	874	99.8981	1.02894	1.03172	1.00113	0.97195	0.996782	0.958454	0.992658	1.00207	0.0411571	0.0450529	0.00162642	-0.0410467	-0.00465073	-0.0612183	-0.0106313	0.00298178
Q9HB71	Calcyclin-binding protein OS=Homo sapiens GN=CACYBP PE=1 SV=2 - [CYBP_HUMAN]	294.11	47.81	7	10	10	20	0.929671	20	7.76983	0.989886	20	8.78763	1.0823	20	3.72795	1.05124	20	7.04456	1.02873	20	6.30812	1.01621	20	8.9295	0.936326	20	5.23469	1.01691	20	4.46151	228	26.1936	0.929671	0.989886	1.0823	1.05124	1.02873	1.01621	0.936326	1.01691	-0.105207	-0.014666	0.114101	0.0720912	0.040858	0.0231955	-0.0949166	0.0241924
Q04760-2	Isoform 2 of Lactoylglutathione lyase OS=Homo sapiens GN=GLO1 - [LGUL_HUMAN]	293.26	33.73	2	5	5	12	0.942418	12	4.36467	0.978476	12	5.57111	0.997562	12	5.49712	0.989641	12	4.28906	0.985207	12	7.24894	1.01788	12	7.99991	1.01643	12	3.30103	1.00667	12	5.71213	169	19.0306	0.942418	0.978476	0.997562	0.989641	0.985207	1.01788	1.01643	1.00667	-0.085561	-0.0313912	-0.00352172	-0.0150223	-0.0215011	0.0255616	0.0235073	0.00959685
P47914	60S ribosomal protein L29 OS=Homo sapiens GN=RPL29 PE=1 SV=2 - [RL29_HUMAN]	292.76	20.13	5	3	3	29	0.996016	29	5.99323	1.04535	29	11.3096	0.971441	29	14.4297	1.01566	29	9.73995	1.03784	29	9.53033	0.951648	27	6.6883	1.00841	29	8.50973	0.980629	27	10.7048	159	17.7411	0.996016	1.04535	0.971441	1.01566	1.03784	0.951648	1.00841	0.980629	-0.00575956	0.0639889	-0.041802	0.0224192	0.0535787	-0.0715007	0.012076	-0.0282201
O00299	Chloride intracellular channel protein 1 OS=Homo sapiens GN=CLIC1 PE=1 SV=4 - [CLIC1_HUMAN]	292.7	31.54	2	5	5	10	0.943899	10	7.18208	1.02711	10	9.12617	0.993437	10	4.02797	1.04014	10	3.42012	0.997827	10	4.34587	1.03958	10	3.03841	0.966081	10	11.7882	1.06143	9	7.48127	241	26.9057	0.943899	1.02711	0.993437	1.04014	0.997827	1.03958	0.966081	1.06143	-0.0832956	0.0385972	-0.00949953	0.0567822	-0.00313766	0.0559993	-0.0497834	0.0860047
Q9Y2Z4	Tyrosine--tRNA ligase, mitochondrial OS=Homo sapiens GN=YARS2 PE=1 SV=2 - [SYYM_HUMAN]	292.31	18.45	2	5	5	9	1.01531	9	4.5354	0.999994	9	11.0128	1.02164	9	13.4026	1.0183	9	3.1156	0.973	9	2.8239	1.00065	9	7.60006	0.979502	9	8.25775	1.07383	9	7.4267	477	53.1657	1.01531	0.999994	1.02164	1.0183	0.973	1.00065	0.979502	1.07383	0.021919	-8.61798e-06	0.0308915	0.026169	-0.039488	0.000937204	-0.02988	0.102766
Q53F20	Acidic (Leucine-rich) nuclear phosphoprotein 32 family, member E variant (Fragment) OS=Homo sapiens PE=2 SV=1 - [Q53F20_HUMAN]	292.24	22.18	11	4	4	11	0.949525	11	5.14915	0.938576	11	6.04438	1.01831	11	8.72236	1.0413	11	2.35778	0.978148	11	8.38814	1.07312	11	9.34405	1.05233	11	7.04198	1.01425	11	5.95587	266	30.4158	0.949525	0.938576	1.01831	1.0413	0.978148	1.07312	1.05233	1.01425	-0.0747221	-0.0914544	0.0261708	0.0583919	-0.0318747	0.101809	0.073586	0.0204107
A8K9B9	cDNA FLJ77391, highly similar to Homo sapiens EH-domain containing 4 (EHD4), mRNA OS=Homo sapiens PE=2 SV=1 - [A8K9B9_HUMAN]	289.472	12.94	2	5	6	14	1.02235	12	8.30238	1.00858	12	11.9966	1.01684	12	8.65185	0.988452	12	6.095	0.950704	12	3.53209	1.01557	12	7.85778	0.972014	12	5.91217	1.03334	12	7.59637	541	61.1175	1.02235	1.00858	1.01684	0.988452	0.950704	1.01557	0.972014	1.03334	0.0318887	0.0123302	0.0240861	-0.0167576	-0.0729322	0.0222833	-0.0409507	0.047317
Q13423	NAD(P) transhydrogenase, mitochondrial OS=Homo sapiens GN=NNT PE=1 SV=3 - [NNTM_HUMAN]	289.34	10.96	7	10	10	15	0.971376	15	10.3846	1.03922	15	7.55076	0.957859	15	11.3798	0.987029	15	7.68198	1.00397	15	3.38746	0.971266	15	8.20991	1.04103	15	5.71702	0.961457	15	6.9144	1086	113.823	0.971376	1.03922	0.957859	0.987029	1.00397	0.971266	1.04103	0.961457	-0.0418984	0.0555054	-0.0621155	-0.0188355	0.00572232	-0.0420611	0.0580072	-0.056706
Q6FG99	RPLP1 protein OS=Homo sapiens GN=RPLP1 PE=4 SV=1 - [Q6FG99_HUMAN]	289.18	29.82	4	2	2	11	0.911456	11	3.72365	0.924072	11	4.40286	1.05615	11	8.37641	1.04647	11	9.09091	1.00401	11	7.3941	1.03302	11	11.5853	1.00809	11	4.36864	1.07047	11	6.2782	114	11.5608	0.911456	0.924072	1.05615	1.04647	1.00401	1.03302	1.00809	1.07047	-0.133755	-0.113923	0.0788153	0.0655332	0.00576864	0.046864	0.0116297	0.0982419
Q9Y2X3	Nucleolar protein 58 OS=Homo sapiens GN=NOP58 PE=1 SV=1 - [NOP58_HUMAN]	288.52	19.09	5	7	7	11	1.00721	11	2.05011	0.987741	11	7.58663	1.00102	11	7.43735	1.01732	11	2.84746	0.995514	11	3.35276	1.00137	11	5.97671	1.02365	11	6.563	0.995265	11	2.85153	529	59.5405	1.00721	0.987741	1.00102	1.01732	0.995514	1.00137	1.02365	0.995265	0.0103682	-0.0177956	0.00146961	0.0247668	-0.00648662	0.00197334	0.0337246	-0.00684765
P00390-2	Isoform Cytoplasmic of Glutathione reductase, mitochondrial OS=Homo sapiens GN=GSR - [GSHR_HUMAN]	288.21	18.58	9	6	6	13	1.03853	13	18.4763	0.970871	13	8.02915	0.95664	13	5.35536	1.02546	13	4.99936	0.999829	13	6.69971	1.00914	13	5.50631	1.01871	13	3.41345	1.0063	13	8.13295	479	51.6674	1.03853	0.970871	0.95664	1.02546	0.999829	1.00914	1.01871	1.0063	0.0545363	-0.0426488	-0.0639518	0.0362706	-0.000247294	0.0131321	0.026748	0.00905519
B3KXZ4	cDNA FLJ46429 fis, clone THYMU3014372, highly similar to DNA replication licensing factor MCM2 OS=Homo sapiens PE=2 SV=1 - [B3KXZ4_HUMAN]	286.6	18.94	6	13	13	18	0.970004	18	7.60602	0.986757	18	7.77838	1.00419	18	8.94207	1.00868	18	4.58297	0.98753	18	6.25566	1.0281	18	5.39793	0.985672	18	3.31093	0.981834	18	6.01631	808	91.2142	0.970004	0.986757	1.00419	1.00868	0.98753	1.0281	0.985672	0.981834	-0.0439379	-0.0192326	0.00603642	0.012465	-0.0181032	0.039979	-0.02082	-0.0264485
G3XAL7	Protein PRRC1 OS=Homo sapiens GN=PRRC1 PE=4 SV=1 - [G3XAL7_HUMAN]	285.68	10.34	6	3	3	10	0.940192	10	8.19597	0.996869	10	5.86718	1.02949	10	8.17631	0.993139	10	8.28888	1.02843	10	13.1577	0.990219	10	6.03149	1.00637	10	4.70664	1.02575	10	2.75455	445	46.4576	0.940192	0.996869	1.02949	0.993139	1.02843	0.990219	1.00637	1.02575	-0.0889727	-0.00452398	0.0419248	-0.00993306	0.0404419	-0.0141802	0.009154	0.0366859
Q9UHV9	Prefoldin subunit 2 OS=Homo sapiens GN=PFDN2 PE=1 SV=1 - [PFD2_HUMAN]	285.395	48.05	1	7	7	13	0.98057	13	9.22487	0.952395	13	9.72619	1.06848	13	4.86369	1.01703	13	3.83895	1.03651	13	7.2118	0.983863	13	7.96825	0.98702	13	5.51652	1.03697	13	8.40123	154	16.6376	0.98057	0.952395	1.06848	1.01703	1.03651	0.983863	0.98702	1.03697	-0.028307	-0.0703688	0.0955644	0.0243646	0.0517338	-0.0234713	-0.0188488	0.0523713
B4DV28	cDNA FLJ54170, highly similar to Cytosolic nonspecific dipeptidase OS=Homo sapiens PE=2 SV=1 - [B4DV28_HUMAN]	284.88	26.78	18	9	9	15	0.956646	15	12.2511	0.970075	15	5.95765	0.973297	15	11.972	1.01738	15	6.60304	0.987767	15	6.72753	0.997893	15	8.64623	1.01033	15	5.01379	1.01294	15	6.44573	463	51.4693	0.956646	0.970075	0.973297	1.01738	0.987767	0.997893	1.01033	1.01294	-0.0639426	-0.0438314	-0.039048	0.0248647	-0.0177571	-0.00304232	0.0148322	0.0185481
A8K885	cDNA FLJ77179, highly similar to Homo sapiens sorting nexin 6 (SNX6) mRNA OS=Homo sapiens PE=2 SV=1 - [A8K885_HUMAN]	284.606	19.95	17	9	9	15	0.945183	15	9.21034	1.02488	15	5.90665	1.03647	15	6.41913	1.0006	15	2.04898	1.01451	15	5.19761	0.997512	15	6.56107	0.974891	15	3.87792	0.998371	15	5.03373	406	46.6188	0.945183	1.02488	1.03647	1.0006	1.01451	0.997512	0.974891	0.998371	-0.0813349	0.0354546	0.0516801	0.000870211	0.0207783	-0.00359416	-0.0366873	-0.00235236
Q9NTK5	Obg-like ATPase 1 OS=Homo sapiens GN=OLA1 PE=1 SV=2 - [OLA1_HUMAN]	283.88	22.98	9	8	8	14	0.93482	14	8.33611	0.972012	14	3.33839	1.02991	14	3.71549	1.03006	14	3.61434	1.02011	14	6.4176	1.02718	14	7.88711	0.953261	14	4.47366	1.00276	14	9.24965	396	44.7153	0.93482	0.972012	1.02991	1.03006	1.02011	1.02718	0.953261	1.00276	-0.0972395	-0.0409536	0.0425128	0.0427275	0.0287235	0.0386846	-0.0690562	0.00398048
B1ANR0	Poly(A) binding protein, cytoplasmic 4 (Inducible form) OS=Homo sapiens GN=PABPC4 PE=4 SV=1 - [B1ANR0_HUMAN]	283.4	16.26	18	2	8	16	0.991848	16	18.1113	1.00653	16	6.36662	1.0008	16	7.87452	1.00419	16	9.36063	1.0485	16	8.70437	0.954499	16	15.128	0.964201	16	7.03905	1.01433	16	5.90073	615	67.9279	0.991848	1.00653	1.0008	1.00419	1.0485	0.954499	0.964201	1.01433	-0.0118096	0.00938816	0.00114849	0.00602778	0.0683262	-0.0671841	-0.0525937	0.0205212
P09661	U2 small nuclear ribonucleoprotein A' OS=Homo sapiens GN=SNRPA1 PE=1 SV=2 - [RU2A_HUMAN]	283.05	30.98	9	5	5	10	1.08279	10	7.81063	1.01151	10	9.62342	0.957577	10	6.91914	0.960541	10	7.07409	0.970894	10	3.90568	1.00817	10	8.43622	1.02934	10	3.16611	0.968242	10	6.43214	255	28.3981	1.08279	1.01151	0.957577	0.960541	0.970894	1.00817	1.02934	0.968242	0.114757	0.0165035	-0.0625403	-0.0580806	-0.0426139	0.0117373	0.0417176	-0.0465605
P60866	40S ribosomal protein S20 OS=Homo sapiens GN=RPS20 PE=1 SV=1 - [RS20_HUMAN]	282.13	19.33	5	2	2	16	0.901528	16	19.1152	0.993681	16	10.4343	0.983478	16	5.28376	0.999753	16	5.69744	0.993976	16	5.43472	1.0756	16	10.5924	0.946124	16	4.95373	1.07256	16	4.94362	119	13.3643	0.901528	0.993681	0.983478	0.999753	0.993976	1.0756	0.946124	1.07256	-0.149556	-0.0091446	-0.0240351	-0.000356846	-0.00871729	0.105143	-0.0798983	0.101053
B4DHK9	cDNA FLJ51656, highly similar to Actin-like protein 2 OS=Homo sapiens PE=2 SV=1 - [B4DHK9_HUMAN]	282	26.02	6	6	6	16	1.00777	16	9.99852	0.996913	16	18.9489	0.992844	16	8.21449	0.988833	16	10.2216	0.969914	16	7.49971	1.01029	16	6.07938	0.988301	16	5.83287	0.993307	16	6.49478	342	39.0043	1.00777	0.996913	0.992844	0.988833	0.969914	1.01029	0.988301	0.993307	0.0111601	-0.00446059	-0.0103613	-0.0162012	-0.0440709	0.0147745	-0.0169776	-0.00968884
E5RHW4	Erlin-2 (Fragment) OS=Homo sapiens GN=ERLIN2 PE=4 SV=1 - [E5RHW4_HUMAN]	281.61	35.5	5	6	9	14	0.97365	14	9.23227	1.02486	14	9.48116	1.01712	14	3.18301	0.990336	14	6.74593	1.00096	14	5.39316	0.987071	14	3.52839	1.00072	14	4.03162	0.998676	14	3.85266	338	37.7014	0.97365	1.02486	1.01712	0.990336	1.00096	0.987071	1.00072	0.998676	-0.038525	0.0354335	0.0244874	-0.0140105	0.00138165	-0.018774	0.00103519	-0.00191115
Q5U0I1	RAB11B, member RAS oncogene family OS=Homo sapiens PE=2 SV=1 - [Q5U0I1_HUMAN]	281.58	42.2	1	1	8	14	0.974288	14	7.61091	1.01754	14	4.4212	1.00867	14	3.32707	1.02213	14	4.21694	1.04258	14	3.83105	1.00482	14	6.01433	0.96127	14	6.77324	1.0037	14	5.79373	218	24.4745	0.974288	1.01754	1.00867	1.02213	1.04258	1.00482	0.96127	1.0037	-0.0375797	0.0250904	0.0124588	0.031579	0.0601572	0.00693006	-0.0569858	0.00532148
Q86W92-3	Isoform 3 of Liprin-beta-1 OS=Homo sapiens GN=PPFIBP1 - [LIPB1_HUMAN]	281.38	11.19	9	7	7	13	0.973836	13	8.8327	0.978859	13	4.85692	1.02266	13	8.07257	1.04252	13	6.80288	0.992346	13	5.8473	1.02875	13	2.54571	0.984767	13	3.4702	1.01909	13	6.34341	858	96.9042	0.973836	0.978859	1.02266	1.04252	0.992346	1.02875	0.984767	1.01909	-0.0382493	-0.0308267	0.0323298	0.0600758	-0.0110848	0.0408965	-0.0221456	0.0272755
A5Z217	Mutant desmin OS=Homo sapiens PE=2 SV=1 - [A5Z217_HUMAN]	280.321	12.34	27	3	6	17	1.00118	14	15.1619	1.0258	14	20.3114	1.00651	14	9.16369	1.01307	14	10.7135	0.933677	14	10.2558	0.994486	14	11.6275	0.951995	14	7.33116	0.934462	14	13.3733	470	53.5632	1.00118	1.0258	1.00651	1.01307	0.933677	0.994486	0.951995	0.934462	0.00169874	0.0367494	0.00935779	0.0187345	-0.0990048	-0.00797686	-0.0709734	-0.0977924
Q9BTW9	Tubulin-specific chaperone D OS=Homo sapiens GN=TBCD PE=1 SV=2 - [TBCD_HUMAN]	280.3	8.05	8	6	6	13	0.997175	13	13.1176	0.868046	13	13.0476	1.05678	13	12.104	1.03524	13	13.1003	1.0072	13	11.9013	1.08586	13	11.7346	1.04507	13	5.18066	1.03407	13	15.2123	1192	132.515	0.997175	0.868046	1.05678	1.03524	1.0072	1.08586	1.04507	1.03407	-0.0040817	-0.204156	0.0796699	0.049962	0.0103511	0.118835	0.0635972	0.0483286
Q16643	Drebrin OS=Homo sapiens GN=DBN1 PE=1 SV=4 - [DREB_HUMAN]	280	16.33	10	8	8	13	1.03063	13	15.8523	1.05174	13	9.41332	0.958143	12	8.49696	1.02459	12	5.911	1.02346	13	6.94608	0.966246	11	9.15704	0.99146	13	5.76372	1.00241	11	5.7564	649	71.3854	1.03063	1.05174	0.958143	1.02459	1.02346	0.966246	0.99146	1.00241	0.0435273	0.0727732	-0.0616871	0.0350414	0.0334587	-0.0495377	-0.0123736	0.00347936
P14550	Alcohol dehydrogenase [NADP(+)] OS=Homo sapiens GN=AKR1A1 PE=1 SV=3 - [AK1A1_HUMAN]	279.92	39.08	6	11	12	22	0.998493	17	8.5852	1.02969	17	5.37636	1.02807	17	6.32772	1.00039	17	5.27861	1.03409	17	4.65239	0.955518	17	5.07458	1.00166	17	7.23527	0.976648	17	6.48056	325	36.5499	0.998493	1.02969	1.02807	1.00039	1.03409	0.955518	1.00166	0.976648	-0.00217576	0.0422144	0.0399372	0.00056506	0.0483634	-0.0656443	0.00239203	-0.0340893
P14923	Junction plakoglobin OS=Homo sapiens GN=JUP PE=1 SV=3 - [PLAK_HUMAN]	279.3	17.45	5	5	11	20	1.01969	17	9.55778	0.983899	17	5.2412	0.990328	17	6.06671	0.988106	17	5.77833	1.0108	17	4.32179	1.01533	17	7.02072	1.05869	17	6.85304	0.957414	17	5.03825	745	81.6927	1.01969	0.983899	0.990328	0.988106	1.0108	1.01533	1.05869	0.957414	0.0281288	-0.0234181	-0.0140213	-0.0172623	0.0154957	0.021943	0.0822857	-0.0627858
B9EG90	Topoisomerase (DNA) I OS=Homo sapiens GN=TOP1 PE=2 SV=1 - [B9EG90_HUMAN]	276.618	9.93	21	7	7	15	0.95287	15	4.49674	1.02562	15	5.74647	1.03181	15	7.09852	1.006	15	5.68139	1.00741	15	8.635	0.990836	15	5.17013	0.985881	15	4.75511	0.986605	15	3.23186	765	90.6429	0.95287	1.02562	1.03181	1.006	1.00741	0.990836	0.985881	0.986605	-0.0696484	0.0364922	0.0451817	0.0086316	0.0106578	-0.0132816	-0.0205147	-0.0194558
B2R8N0	cDNA, FLJ93975, highly similar to Homo sapiens epoxide hydrolase 1, microsomal (xenobiotic) (EPHX1), mRNA OS=Homo sapiens PE=2 SV=1 - [B2R8N0_HUMAN]	276.215	17.8	5	6	6	13	0.963883	12	8.18918	1.00524	12	8.75678	0.977975	12	6.17958	0.989728	12	5.92658	1.05047	12	7.32784	0.976125	12	7.72435	1.03199	12	1.46861	0.948116	12	6.14262	455	52.901	0.963883	1.00524	0.977975	0.989728	1.05047	0.976125	1.03199	0.948116	-0.0530695	0.00753337	-0.0321304	-0.0148966	0.0710398	-0.034862	0.0454265	-0.0768639
P35270	Sepiapterin reductase OS=Homo sapiens GN=SPR PE=1 SV=1 - [SPRE_HUMAN]	276.21	27.59	4	6	6	9	1.05815	9	19.3472	0.906786	9	7.58885	0.926586	9	12.4288	0.956799	9	6.82377	1.05259	9	6.07161	1.00609	9	10.3392	1.03814	9	8.48585	0.979131	9	6.77713	261	28.0308	1.05815	0.906786	0.926586	0.956799	1.05259	1.00609	1.03814	0.979131	0.0815442	-0.141166	-0.110003	-0.0637116	0.0739471	0.00875738	0.0539942	-0.0304262
Q9Y277	Voltage-dependent anion-selective channel protein 3 OS=Homo sapiens GN=VDAC3 PE=1 SV=1 - [VDAC3_HUMAN]	275.78	21.91	3	5	6	19	0.953533	19	9.68886	1.01329	19	9.88248	1.07843	18	5.49499	1.00634	18	4.337	1.00006	19	3.14711	1.02486	18	4.9626	0.961264	18	5.79069	1.00082	18	5.88552	283	30.6393	0.953533	1.01329	1.07843	1.00634	1.00006	1.02486	0.961264	1.00082	-0.0686452	0.0190526	0.10893	0.00911431	8.76191e-05	0.0354296	-0.056996	0.00118031
O00159-2	Isoform 2 of Unconventional myosin-Ic OS=Homo sapiens GN=MYO1C - [MYO1C_HUMAN]	275.13	16.44	14	12	12	17	1.04375	17	12.6598	1.01272	17	12.0617	0.979866	17	7.12418	1.01088	17	6.67806	0.975485	17	10.1225	1.01867	17	5.9325	0.993492	17	7.46549	1.02418	17	7.22002	1028	117.834	1.04375	1.01272	0.979866	1.01088	0.975485	1.01867	0.993492	1.02418	0.0617704	0.0182393	-0.0293442	0.0156072	-0.0358088	0.0266855	-0.00941927	0.034473
B4DDF4	Calponin-2 OS=Homo sapiens GN=CNN2 PE=2 SV=1 - [B4DDF4_HUMAN]	274.94	23.83	14	5	6	10	0.946761	10	1.62025	1.01819	10	4.68183	1.03587	10	6.81189	1.02262	10	2.21607	1.00174	10	3.06075	0.993491	10	2.32403	0.964823	10	3.86938	1.01136	10	5.33375	298	32.5956	0.946761	1.01819	1.03587	1.02262	1.00174	0.993491	0.964823	1.01136	-0.0789276	0.0260076	0.0508434	0.0322743	0.00250197	-0.00942134	-0.051664	0.0163034
P61201	COP9 signalosome complex subunit 2 OS=Homo sapiens GN=COPS2 PE=1 SV=1 - [CSN2_HUMAN]	273.83	15.8	9	6	6	15	0.938022	15	11.063	1.02088	15	4.68706	1.03466	15	8.71125	1.01421	15	6.89437	1.0436	15	7.40762	0.9628	15	8.30631	0.98683	15	6.38668	1.00186	15	6.48924	443	51.5641	0.938022	1.02088	1.03466	1.01421	1.0436	0.9628	0.98683	1.00186	-0.092306	0.0298164	0.0491615	0.0203574	0.061563	-0.0546917	-0.0191266	0.0026744
P51149	Ras-related protein Rab-7a OS=Homo sapiens GN=RAB7A PE=1 SV=1 - [RAB7A_HUMAN]	273.539	43	8	7	7	13	0.998848	13	8.14765	1.04264	13	8.24788	0.980752	13	7.40515	0.993124	13	5.14949	1.01175	13	2.21896	0.956973	13	7.32291	1.01994	13	6.1109	0.99594	13	6.89624	207	23.4748	0.998848	1.04264	0.980752	0.993124	1.01175	0.956973	1.01994	0.99594	-0.00166275	0.0602407	-0.0280392	-0.00995488	0.0168502	-0.0634493	0.0284911	-0.00586861
Q59EC0	Adenosine deaminase, RNA-specific isoform ADAR-a variant (Fragment) OS=Homo sapiens PE=2 SV=1 - [Q59EC0_HUMAN]	272.96	9.57	2	3	10	12	1.03335	12	7.24509	1.00955	12	6.93622	0.988607	12	8.50757	0.997713	12	7.73431	0.99947	12	6.08779	1.00244	12	8.82182	1.00232	12	4.64426	1.00953	12	5.96903	1244	137.747	1.03335	1.00955	0.988607	0.997713	0.99947	1.00244	1.00232	1.00953	0.0473313	0.0137099	-0.0165309	-0.0033028	-0.00076555	0.00351656	0.00333776	0.0136851
Q53GR7	Solute carrier family 25, member 13 (Citrin) variant (Fragment) OS=Homo sapiens PE=2 SV=1 - [Q53GR7_HUMAN]	272.81	9.04	6	4	5	9	1.05418	7	4.78745	1.03617	7	1.46836	1.00582	7	10.5465	0.966138	7	5.86086	1.0096	7	2.09763	0.947104	7	2.96483	1.01923	7	1.84292	0.946195	7	4.32705	675	74.0696	1.05418	1.03617	1.00582	0.966138	1.0096	0.947104	1.01923	0.946195	0.0761279	0.0512575	0.00837303	-0.0496989	0.0137856	-0.0784054	0.0274822	-0.0797905
P11766	Alcohol dehydrogenase class-3 OS=Homo sapiens GN=ADH5 PE=1 SV=4 - [ADHX_HUMAN]	271.81	17.11	8	6	6	14	0.92708	14	8.02359	0.999993	14	5.2367	1.02366	14	5.82858	1.05581	14	7.89783	0.955999	14	3.72718	1.01021	14	10.4112	0.997909	14	9.38609	1.00743	14	7.70256	374	39.6984	0.92708	0.999993	1.02366	1.05581	0.955999	1.01021	0.997909	1.00743	-0.109234	-1.05897e-05	0.0337383	0.0783558	-0.0649189	0.014652	-0.00301941	0.0106856
A8K566	cDNA FLJ78246, highly similar to Homo sapiens splicing factor 3a, subunit 3, 60kDa (SF3A3), mRNA OS=Homo sapiens PE=2 SV=1 - [A8K566_HUMAN]	271.41	18.76	7	8	8	13	0.994444	13	17.285	0.999888	13	10.4084	1.00096	13	5.43116	0.977437	13	11.2177	0.974147	13	4.43689	0.964592	13	15.2897	1.01157	13	11.5119	0.987848	13	13.5968	501	58.7543	0.994444	0.999888	1.00096	0.977437	0.974147	0.964592	1.01157	0.987848	-0.00803787	-0.000161901	0.00138485	-0.0329245	-0.037789	-0.0520087	0.0165937	-0.0176384
B4E0X8	cDNA FLJ61021, highly similar to Far upstream element-binding protein 1 OS=Homo sapiens PE=2 SV=1 - [B4E0X8_HUMAN]	271.36	22.26	9	8	11	20	0.99929	17	10.4369	1.01536	17	5.33649	1.00704	17	6.06464	1.011	17	6.57957	1.01996	17	4.90478	1.01632	17	7.67554	0.978984	17	7.97974	0.983894	17	6.68016	629	66.1908	0.99929	1.01536	1.00704	1.011	1.01996	1.01632	0.978984	0.983894	-0.00102396	0.021991	0.0101268	0.0157804	0.0285175	0.0233493	-0.0306434	-0.0234247
A0AVT1	Ubiquitin-like modifier-activating enzyme 6 OS=Homo sapiens GN=UBA6 PE=1 SV=1 - [UBA6_HUMAN]	271.06	8.75	6	8	8	12	0.931982	12	5.73851	1.00247	12	9.09884	0.942637	12	11.5238	1.01368	12	8.13506	1.00607	12	8.59512	0.959948	12	2.64995	0.990155	12	7.62671	0.994139	12	6.28664	1052	117.895	0.931982	1.00247	0.942637	1.01368	1.00607	0.959948	0.990155	0.994139	-0.101627	0.00356125	-0.0852258	0.0195997	0.00872556	-0.0589714	-0.014274	-0.00848064
A8K651	cDNA FLJ75700, highly similar to Homo sapiens complement component 1, q subcomponent binding protein (C1QBP), nuclear gene encoding mitochondrial protein, mRNA OS=Homo sapiens PE=2 SV=1 - [A8K651_HUMAN]	270.9	12.06	4	3	3	9	0.918015	9	4.74501	1.00437	9	3.64354	1.04342	9	4.12505	1.05304	9	4.73476	0.975642	9	4.01151	1.00606	9	5.93491	1.01783	9	4.81807	1.02458	9	5.87725	282	31.3606	0.918015	1.00437	1.04342	1.05304	0.975642	1.00606	1.01783	1.02458	-0.12341	0.00629756	0.0613255	0.0745639	-0.0355769	0.00872047	0.0254908	0.0350283
K7EJE8	Lon protease homolog, mitochondrial OS=Homo sapiens GN=LONP1 PE=4 SV=1 - [K7EJE8_HUMAN]	270.63	15.44	15	11	11	19	1.00346	19	6.78027	0.992395	19	7.40683	1.0045	19	5.08291	1.02211	19	4.16295	0.997965	19	4.25747	1.00773	19	6.24262	0.999834	19	6.64425	0.984995	19	5.88396	829	93.238	1.00346	0.992395	1.0045	1.02211	0.997965	1.00773	0.999834	0.984995	0.00497687	-0.0110135	0.00647116	0.0315437	-0.00293887	0.011115	-0.00023895	-0.0218119
Q9Y266	Nuclear migration protein nudC OS=Homo sapiens GN=NUDC PE=1 SV=1 - [NUDC_HUMAN]	270.349	26.59	2	8	8	21	0.945964	21	6.0208	0.990901	21	4.33553	1.02838	21	4.49273	1.0306	21	4.25355	1.0188	21	4.23384	1.01114	21	6.13463	0.974627	21	4.59121	0.998666	21	5.22827	331	38.2191	0.945964	0.990901	1.02838	1.0306	1.0188	1.01114	0.974627	0.998666	-0.0801435	-0.0131877	0.0403763	0.0434849	0.0268757	0.0159847	-0.0370782	-0.0019255
Q32MZ4-3	Isoform 3 of Leucine-rich repeat flightless-interacting protein 1 OS=Homo sapiens GN=LRRFIP1 - [LRRF1_HUMAN]	270.02	11.17	8	6	7	11	0.984356	11	9.7558	0.998119	11	4.19342	0.949164	11	11.4298	1.00153	11	3.83328	1.01854	11	6.53246	1.00004	11	6.19874	1.07596	11	11.8396	0.932267	11	9.91667	752	82.6386	0.984356	0.998119	0.949164	1.00153	1.01854	1.00004	1.07596	0.932267	-0.0227483	-0.0027161	-0.0752709	0.00220781	0.0265042	5.61659e-05	0.10562	-0.101185
B4E1L0	Adenylosuccinate synthetase OS=Homo sapiens PE=2 SV=1 - [B4E1L0_HUMAN]	269.92	21.38	2	7	7	14	0.976416	14	8.07279	1.00077	14	10.3442	1.02071	14	8.19865	0.980285	14	5.47167	0.988857	14	7.83851	0.995331	14	9.50142	0.998868	14	2.51288	0.995353	14	5.81557	435	47.9086	0.976416	1.00077	1.02071	0.980285	0.988857	0.995331	0.998868	0.995353	-0.0344316	0.00111456	0.0295794	-0.0287266	-0.0161659	-0.00675137	-0.0016344	-0.00672034
A6NHL2-2	Isoform 2 of Tubulin alpha chain-like 3 OS=Homo sapiens GN=TUBAL3 - [TBAL3_HUMAN]	268.73	8.13	2	1	3	12	0.932144	12	6.30138	0.981521	12	16.9496	1.03567	12	11.6822	1.01484	12	8.87013	1.02312	12	13.6048	1.00555	12	5.21726	0.96897	12	7.87695	1.01305	12	8.83186	406	45.4886	0.932144	0.981521	1.03567	1.01484	1.02312	1.00555	0.96897	1.01305	-0.101375	-0.0269096	0.0505658	0.021246	0.0329781	0.00798949	-0.0454766	0.0187116
B4DWW1	ADP-ribosylation factor-like protein 1 OS=Homo sapiens GN=ARL1 PE=2 SV=1 - [B4DWW1_HUMAN]	268.73	42.07	7	6	6	12	0.961259	12	10.1009	0.98394	12	6.31749	1.05278	12	9.78318	1.00883	12	3.5436	0.997141	12	7.89314	1.02616	12	7.15513	1.0046	12	6.63025	0.971085	12	6.67347	164	18.5536	0.961259	0.98394	1.05278	1.00883	0.997141	1.02616	1.0046	0.971085	-0.0570024	-0.0233575	0.0741994	0.0126854	-0.00413001	0.0372595	0.0066169	-0.0423311
P49720	Proteasome subunit beta type-3 OS=Homo sapiens GN=PSMB3 PE=1 SV=2 - [PSB3_HUMAN]	268.24	27.32	4	4	4	12	0.971991	12	8.48211	0.920602	12	8.61727	0.959997	12	11.7713	0.994242	12	5.6077	0.98689	12	6.70192	1.07056	12	10.4792	1.01052	12	6.94295	1.08053	12	9.65579	205	22.9335	0.971991	0.920602	0.959997	0.994242	0.98689	1.07056	1.01052	1.08053	-0.0409857	-0.11935	-0.0588988	-0.00833056	-0.0190383	0.0983605	0.0150959	0.111733
Q15819	Ubiquitin-conjugating enzyme E2 variant 2 OS=Homo sapiens GN=UBE2V2 PE=1 SV=4 - [UB2V2_HUMAN]	268.01	44.14	7	4	6	12	1.00488	12	18.0489	1.01622	12	6.2722	1.03031	12	5.41124	0.986355	12	4.94496	1.01001	12	6.35665	0.981564	12	5.74607	0.988062	12	5.5109	0.959995	12	9.099	145	16.3522	1.00488	1.01622	1.03031	0.986355	1.01001	0.981564	0.988062	0.959995	0.00701687	0.023218	0.0430741	-0.0198205	0.0143642	-0.0268459	-0.0173266	-0.0589014
B4DZI8	Coatomer protein complex, subunit beta 2 (Beta prime), isoform CRA_b OS=Homo sapiens GN=COPB2 PE=2 SV=1 - [B4DZI8_HUMAN]	267.75	16.88	9	13	13	20	0.935161	20	5.5906	1.03485	20	6.08334	1.00812	20	6.82158	1.00562	20	5.7149	1.00884	20	3.91045	1.00704	20	6.89882	1.01996	20	7.1111	1.02277	20	3.27622	877	98.9836	0.935161	1.03485	1.00812	1.00562	1.00884	1.00704	1.01996	1.02277	-0.0967128	0.0494268	0.0116699	0.00808032	0.0127004	0.0101192	0.0285139	0.0324787
Q86U75	Dihydropyrimidinase-like 2 OS=Homo sapiens PE=2 SV=1 - [Q86U75_HUMAN]	267.48	13.73	10	3	8	18	0.972811	18	16.0699	0.998857	18	6.54918	0.968914	18	8.97218	0.9787	18	5.87517	1.02442	18	4.87471	1.01823	18	8.39487	0.955648	18	4.91406	1.03319	18	9.23044	619	66.9753	0.972811	0.998857	0.968914	0.9787	1.02442	1.01823	0.955648	1.03319	-0.0397688	-0.00165005	-0.0455598	-0.0310613	0.0348139	0.0260581	-0.0654492	0.0471092
O15173	Membrane-associated progesterone receptor component 2 OS=Homo sapiens GN=PGRMC2 PE=1 SV=1 - [PGRC2_HUMAN]	266.97	31.84	1	6	6	9	1.02553	9	3.54411	1.00149	9	3.59272	1.00614	9	1.56563	1.00362	9	3.63016	0.998088	9	4.95874	0.943515	9	11.6777	1.03575	9	4.6962	0.937021	9	3.51163	223	23.8037	1.02553	1.00149	1.00614	1.00362	0.998088	0.943515	1.03575	0.937021	0.0363656	0.00215411	0.0088375	0.00521914	-0.00276102	-0.0838827	0.0506756	-0.0938464
P62906	60S ribosomal protein L10a OS=Homo sapiens GN=RPL10A PE=1 SV=2 - [RL10A_HUMAN]	266.718	25.81	2	6	6	19	0.918526	17	8.72677	0.989458	17	8.98627	1.07641	17	3.23653	1.05587	17	4.5524	1.02132	17	5.05596	1.0076	17	7.74216	0.963348	17	3.35071	1.01522	17	5.10539	217	24.8155	0.918526	0.989458	1.07641	1.05587	1.02132	1.0076	0.963348	1.01522	-0.122607	-0.015289	0.106228	0.0784382	0.0304285	0.0109237	-0.0538709	0.0217911
E9PES6	High mobility group protein B3 (Fragment) OS=Homo sapiens GN=HMGB3 PE=4 SV=1 - [E9PES6_HUMAN]	266.15	26.14	6	4	4	11	0.908208	11	9.12285	1.00271	11	3.91287	1.01763	11	5.21768	1.00727	11	3.21795	1.04088	11	6.87	1.03479	11	4.09401	0.97689	11	5.42306	1.00001	11	8.40492	153	17.511	0.908208	1.00271	1.01763	1.00727	1.04088	1.03479	0.97689	1.00001	-0.138905	0.00389866	0.0252182	0.0104535	0.0578054	0.0493351	-0.0337325	1.18676e-05
Q9UQ80	Proliferation-associated protein 2G4 OS=Homo sapiens GN=PA2G4 PE=1 SV=3 - [PA2G4_HUMAN]	266.02	28.68	10	10	10	15	1.00653	15	10.0458	1.02824	15	8.30178	1.03537	15	6.79427	0.980392	15	3.7593	0.991001	15	9.68427	0.994376	15	5.38717	1.0103	15	6.19684	1.00043	15	8.81013	394	43.7592	1.00653	1.02824	1.03537	0.980392	0.991001	0.994376	1.0103	1.00043	0.00939329	0.0401838	0.0501414	-0.0285691	-0.0130419	-0.00813679	0.0147768	0.000626252
P07384	Calpain-1 catalytic subunit OS=Homo sapiens GN=CAPN1 PE=1 SV=1 - [CAN1_HUMAN]	265.33	21.15	14	11	11	16	0.988928	16	12.5247	1.02006	16	5.66647	1.00821	16	5.92115	1.00472	16	6.7228	1.01514	16	4.9752	0.944716	16	6.51551	1.00437	16	5.88538	0.963111	16	5.53656	714	81.8382	0.988928	1.02006	1.00821	1.00472	1.01514	0.944716	1.00437	0.963111	-0.0160622	0.0286532	0.0117963	0.00679259	0.0216796	-0.0820481	0.00629765	-0.0542267
P06493	Cyclin-dependent kinase 1 OS=Homo sapiens GN=CDK1 PE=1 SV=3 - [CDK1_HUMAN]	265.312	35.35	7	7	8	14	0.938802	14	8.46276	1.00838	14	7.2752	1.01347	14	3.92091	1.00598	14	5.52331	1.0283	14	2.22642	0.994738	14	4.77484	1.01458	14	4.56979	1.02338	14	11.4172	297	34.0739	0.938802	1.00838	1.01347	1.00598	1.0283	0.994738	1.01458	1.02338	-0.0911073	0.0120416	0.0193047	0.0086004	0.0402551	-0.00761136	0.0208779	0.033343
Q9NZI8	Insulin-like growth factor 2 mRNA-binding protein 1 OS=Homo sapiens GN=IGF2BP1 PE=1 SV=2 - [IF2B1_HUMAN]	265.037	22.36	9	8	10	15	1.00338	15	4.28345	0.997399	15	3.26646	1.03042	15	9.86449	1.01678	15	4.21306	1.00024	15	3.82555	1.02769	15	5.96268	0.976697	15	4.33815	1.00701	15	4.47918	577	63.4412	1.00338	0.997399	1.03042	1.01678	1.00024	1.02769	0.976697	1.00701	0.00486811	-0.00375716	0.0432313	0.0240023	0.000341393	0.0394002	-0.0340168	0.0100773
Q6DKJ4	Nucleoredoxin OS=Homo sapiens GN=NXN PE=1 SV=2 - [NXN_HUMAN]	264.39	29.66	5	8	8	10	0.961269	10	9.04176	1.00768	10	5.94567	1.02704	10	5.8199	1.01519	10	7.10463	1.01851	10	5.43731	1.03739	10	6.74149	0.953786	10	3.34102	1.03018	10	5.94685	435	48.3616	0.961269	1.00768	1.02704	1.01519	1.01851	1.03739	0.953786	1.03018	-0.0569883	0.0110422	0.0384908	0.021743	0.0264536	0.0529627	-0.0682624	0.0428966
Q9UBE0	SUMO-activating enzyme subunit 1 OS=Homo sapiens GN=SAE1 PE=1 SV=1 - [SAE1_HUMAN]	264.18	28.32	6	8	8	15	0.994251	15	13.1825	1.03495	15	9.36596	1.01282	15	11.4359	1.00444	15	8.75134	0.996113	15	5.83879	0.956122	15	9.41452	1.01331	15	6.34481	0.9816	15	4.6501	346	38.4256	0.994251	1.03495	1.01282	1.00444	0.996113	0.956122	1.01331	0.9816	-0.00831852	0.0495636	0.0183762	0.00638426	-0.00561856	-0.0647328	0.0190752	-0.0267932
B7Z468	Calpastatin OS=Homo sapiens GN=CAST PE=2 SV=1 - [B7Z468_HUMAN]	263.99	15.25	42	7	7	10	0.938177	10	8.84717	1.00939	10	9.74816	1.00779	10	8.40629	0.995487	10	4.80714	0.996312	10	3.63218	1.03949	10	12.2214	1.01762	10	9.01959	1.01426	10	3.82311	754	80.9502	0.938177	1.00939	1.00779	0.995487	0.996312	1.03949	1.01762	1.01426	-0.092068	0.0134903	0.011195	-0.00652531	-0.00533024	0.0558717	0.025192	0.0204211
K7ERI7	60S ribosomal protein L22 OS=Homo sapiens GN=RPL22 PE=4 SV=1 - [K7ERI7_HUMAN]	263.97	41.05	8	3	3	10	0.972184	10	11.3586	0.979615	10	7.56551	1.04047	10	6.63503	0.99434	10	6.38981	1.00629	10	7.81052	0.979657	10	8.16856	1.06006	10	10.1433	0.98296	10	7.3853	95	11.1617	0.972184	0.979615	1.04047	0.99434	1.00629	0.979657	1.06006	0.98296	-0.0406981	-0.0297136	0.0572337	-0.00818816	0.00904272	-0.0296516	0.0841452	-0.0247955
Q8N4P8	Nucleolar GTP-binding protein 1 (Fragment) OS=Homo sapiens GN=GTPBP4 PE=2 SV=1 - [Q8N4P8_HUMAN]	263.96	12.18	8	6	7	12	1.03292	10	8.27784	1.02915	10	4.09403	1.04044	10	8.89293	0.996749	10	1.99061	1.01467	10	1.64725	0.983959	10	11.5445	0.985566	10	6.00714	1.01678	10	6.6168	632	73.6628	1.03292	1.02915	1.04044	0.996749	1.01467	0.983959	0.985566	1.01678	0.0467275	0.0414494	0.0571991	-0.00469779	0.0210085	-0.0233299	-0.020976	0.0240104
O43747	AP-1 complex subunit gamma-1 OS=Homo sapiens GN=AP1G1 PE=1 SV=5 - [AP1G1_HUMAN]	263.15	7.91	10	5	5	10	0.971195	10	5.59188	1.04145	10	3.12707	1.02932	10	7.71385	1.04925	10	9.47675	0.970408	10	3.13958	0.996244	10	5.69207	0.980983	10	8.95511	1.01256	10	5.01231	822	91.2931	0.971195	1.04145	1.02932	1.04925	0.970408	0.996244	0.980983	1.01256	-0.0421673	0.0585948	0.0416875	0.0693565	-0.043337	-0.00542929	-0.0277005	0.0180029
B4E2W0	3-ketoacyl-CoA thiolase OS=Homo sapiens GN=HADHB PE=2 SV=1 - [B4E2W0_HUMAN]	263.05	26.33	10	9	9	14	0.952543	14	5.19708	0.974348	14	6.94358	1.0074	14	3.92863	0.986692	14	6.49672	1.02503	14	4.69283	1.0045	14	6.29059	1.06534	14	11.4602	0.992381	14	3.78558	452	48.8482	0.952543	0.974348	1.0074	0.986692	1.02503	1.0045	1.06534	0.992381	-0.0701444	-0.0374911	0.0106405	-0.0193281	0.0356697	0.00647929	0.0913164	-0.0110339
P54819-5	Isoform 5 of Adenylate kinase 2, mitochondrial OS=Homo sapiens GN=AK2 - [KAD2_HUMAN]	262.13	37.95	12	7	7	14	0.997645	14	9.13512	1.01334	14	6.05634	1.00392	14	6.43635	1.00118	14	7.02968	1.0092	14	4.79369	0.997563	14	6.60629	1.02937	14	3.82297	0.961668	14	6.45657	224	24.6327	0.997645	1.01334	1.00392	1.00118	1.0092	0.997563	1.02937	0.961668	-0.00340205	0.0191127	0.00564291	0.00169861	0.0132059	-0.00352086	0.0417619	-0.0563885
Q59GU6	Sorting nexin 1 isoform a variant (Fragment) OS=Homo sapiens PE=2 SV=1 - [Q59GU6_HUMAN]	261.88	16.2	9	4	6	9	0.912894	9	10.3058	0.884599	9	17.543	0.910767	9	15.805	1.01191	9	5.50194	1.02446	9	5.74435	1.03645	9	17.4718	1.00472	9	8.76898	1.07484	9	12.3768	432	50.0679	0.912894	0.884599	0.910767	1.01191	1.02446	1.03645	1.00472	1.07484	-0.13148	-0.176904	-0.134845	0.0170811	0.0348572	0.0516492	0.00679994	0.104119
Q9UJZ1	Stomatin-like protein 2 OS=Homo sapiens GN=STOML2 PE=1 SV=1 - [STML2_HUMAN]	261.78	21.07	4	5	5	8	1.02547	7	8.30877	0.988198	7	10.8945	0.916547	7	8.46678	0.988988	7	6.82268	1.00023	7	5.96339	0.996615	7	5.25077	1.05614	7	3.07618	0.949153	7	4.8919	356	38.5102	1.02547	0.988198	0.916547	0.988988	1.00023	0.996615	1.05614	0.949153	0.0362918	-0.0171284	-0.125719	-0.0159751	0.0003276	-0.0048915	0.0788005	-0.0752874
F6KPG5	Albumin (Fragment) OS=Homo sapiens PE=2 SV=1 - [F6KPG5_HUMAN]	261.78	5.47	14	4	4	9	1.0531	9	13.073	0.979773	9	4.62923	0.869899	9	7.22768	0.839094	9	10.254	0.809594	9	10.8944	1.01796	9	11.5901	0.951647	9	10.2129	1.39067	9	21.474	585	66.488	1.0531	0.979773	0.869899	0.839094	0.809594	1.01796	0.951647	1.39067	0.074644	-0.0294808	-0.20108	-0.253096	-0.30473	0.0256849	-0.0715013	0.475778
J3QRD1	Fatty aldehyde dehydrogenase OS=Homo sapiens GN=ALDH3A2 PE=3 SV=1 - [J3QRD1_HUMAN]	261.02	24.68	15	7	8	14	0.994561	14	4.79058	1.0161	14	6.42147	0.979083	14	10.572	1.00811	14	3.82	1.03161	14	7.68586	0.914507	14	14.7699	1.0145	14	5.24336	0.980233	14	8.10596	393	44.6197	0.994561	1.0161	0.979083	1.00811	1.03161	0.914507	1.0145	0.980233	-0.00786822	0.0230476	-0.0304962	0.0116494	0.0449015	-0.128934	0.0207669	-0.0288029
K7EM73	Calpain small subunit 1 (Fragment) OS=Homo sapiens GN=CAPNS1 PE=4 SV=1 - [K7EM73_HUMAN]	260.52	36.81	7	3	3	7	1.14293	7	26.0367	0.998243	7	12.5828	1.03987	7	4.35546	0.928767	7	15.9547	0.9462	7	8.32001	0.977971	7	11.5566	1.00151	7	8.75458	1.00787	7	7.80109	163	15.9478	1.14293	0.998243	1.03987	0.928767	0.9462	0.977971	1.00151	1.00787	0.192743	-0.00253722	0.0564034	-0.106612	-0.0797833	-0.0321365	0.0021805	0.0113039
P42224-2	Isoform Beta of Signal transducer and activator of transcription 1-alpha/beta OS=Homo sapiens GN=STAT1 - [STAT1_HUMAN]	259.292	12.5	8	7	7	11	1.00898	11	13.1281	1.01818	11	5.06406	0.990147	11	8.9042	0.994515	11	3.34944	1.03023	11	6.24662	1.00387	11	4.86398	1.02307	11	5.71044	0.995804	11	4.01466	712	82.9905	1.00898	1.01818	0.990147	0.994515	1.03023	1.00387	1.02307	0.995804	0.0128949	0.0259958	-0.0142858	-0.00793532	0.0429599	0.00557832	0.0329079	-0.00606685
B3KPA6	Acyl-Coenzyme A dehydrogenase, very long chain, isoform CRA_e OS=Homo sapiens GN=ACADVL PE=2 SV=1 - [B3KPA6_HUMAN]	258.81	22.28	13	5	11	14	0.983745	13	7.46337	0.999854	13	9.66634	0.973455	13	10.2433	0.997759	13	5.77746	0.991224	13	4.89155	0.996627	13	5.68214	1.0374	13	5.692	1.00313	13	3.97177	579	62.5422	0.983745	0.999854	0.973455	0.997759	0.991224	0.996627	1.0374	1.00313	-0.0236443	-0.000210504	-0.0388133	-0.00323741	-0.0127177	-0.00487484	0.0529768	0.0045019
Q13011	Delta(3,5)-Delta(2,4)-dienoyl-CoA isomerase, mitochondrial OS=Homo sapiens GN=ECH1 PE=1 SV=2 - [ECH1_HUMAN]	258.56	26.52	2	7	7	14	1.08024	14	21.03	0.994965	14	8.28008	0.962956	14	5.22207	0.982893	14	4.95004	1.00557	14	7.44052	0.986093	14	12.1597	1.0307	14	8.8589	0.977114	14	7.89652	328	35.7934	1.08024	0.994965	0.962956	0.982893	1.00557	0.986093	1.0307	0.977114	0.111348	-0.00728235	-0.0544582	-0.0248935	0.00801139	-0.0202038	0.043631	-0.0334006
Q53GN4	WD repeat domain 1, isoform CRA_a (Fragment) OS=Homo sapiens GN=WDR1 PE=2 SV=1 - [Q53GN4_HUMAN]	258.4	20.3	10	9	9	14	0.965721	14	4.05362	1.04537	14	11.4262	1.07355	14	6.49172	1.06177	14	6.88665	1.04125	14	7.79771	0.978603	14	9.41291	0.97464	14	4.38582	0.967193	14	10.6231	606	66.1379	0.965721	1.04537	1.07355	1.06177	1.04125	0.978603	0.97464	0.967193	-0.0503209	0.0640177	0.10239	0.0864648	0.058322	-0.031205	-0.037059	-0.0481245
P43686-2	Isoform 2 of 26S protease regulatory subunit 6B OS=Homo sapiens GN=PSMC4 - [PRS6B_HUMAN]	258.26	33.33	2	9	9	14	0.94236	14	6.09943	0.952762	14	9.13748	1.0182	14	9.52061	1.00425	14	6.5225	1.02131	14	4.01127	1.01258	14	8.52734	1.00587	14	6.67006	1.03334	14	7.31172	387	43.4805	0.94236	0.952762	1.0182	1.00425	1.02131	1.01258	1.00587	1.03334	-0.0856494	-0.0698121	0.026027	0.00612406	0.0304254	0.0180334	0.00844213	0.0473112
K7ESE3	UV excision repair protein RAD23 homolog A OS=Homo sapiens GN=RAD23A PE=4 SV=1 - [K7ESE3_HUMAN]	257.72	19.81	9	2	4	8	1.20608	8	7.54117	0.917044	8	13.7122	0.993051	8	6.95753	0.950491	8	5.52102	1.03779	8	6.24807	0.989871	8	13.896	1.0516	8	18.321	0.98868	8	7.98896	308	33.4127	1.20608	0.917044	0.993051	0.950491	1.03779	0.989871	1.0516	0.98868	0.27032	-0.124937	-0.0100601	-0.0732549	0.0535109	-0.014688	0.0725863	-0.0164237
P00505	Aspartate aminotransferase, mitochondrial OS=Homo sapiens GN=GOT2 PE=1 SV=3 - [AATM_HUMAN]	257.598	24.19	5	10	10	22	1.00118	22	7.87956	1.01466	22	7.44893	1.00862	22	7.71739	1.00472	22	4.71551	0.997825	22	5.73297	0.969263	22	7.72567	1.01737	22	6.18623	0.983246	22	4.40611	430	47.4873	1.00118	1.01466	1.00862	1.00472	0.997825	0.969263	1.01737	0.983246	0.00170166	0.0209973	0.0123792	0.00679846	-0.00314185	-0.0450401	0.0248458	-0.0243758
Q6P452	Annexin OS=Homo sapiens GN=ANXA4 PE=2 SV=1 - [Q6P452_HUMAN]	257	24.75	9	5	6	12	0.96265	12	8.3717	1.00687	12	5.46917	1.02404	12	6.88553	0.994163	12	1.64365	1.05959	12	8.37496	0.995398	12	4.88549	1.00449	12	4.19867	0.941171	12	4.29191	299	33.5309	0.96265	1.00687	1.02404	0.994163	1.05959	0.995398	1.00449	0.941171	-0.0549165	0.00987823	0.0342706	-0.00844628	0.0835105	-0.00665489	0.00646877	-0.0874707
J3QL05	Serine/arginine-rich-splicing factor 2 (Fragment) OS=Homo sapiens GN=SRSF2 PE=4 SV=1 - [J3QL05_HUMAN]	255.65	19.23	12	1	2	6	1.06896	6	12.3401	0.972635	6	4.73345	0.911336	6	13.1869	0.99493	6	2.9685	1.05685	6	6.8995	0.92851	6	2.73755	1.04988	6	2.98706	0.92752	6	5.70483	130	15.1466	1.06896	0.972635	0.911336	0.99493	1.05685	0.92851	1.04988	0.92752	0.09621	-0.040029	-0.133945	-0.00733238	0.0797678	-0.10701	0.0702207	-0.10855
Q12797	Aspartyl/asparaginyl beta-hydroxylase OS=Homo sapiens GN=ASPH PE=1 SV=3 - [ASPH_HUMAN]	255.63	13.85	22	6	6	9	0.982099	9	4.84136	0.964407	9	3.92757	1.0487	9	4.59836	1.0222	9	2.44441	1.02117	9	2.13064	1.00128	9	5.72584	1.00715	9	2.39152	1.01481	9	5.2207	758	85.8095	0.982099	0.964407	1.0487	1.0222	1.02117	1.00128	1.00715	1.01481	-0.0260602	-0.0522858	0.0686072	0.0316802	0.0302239	0.00185226	0.0102854	0.0212121
B4DXZ1	Asparagine synthetase OS=Homo sapiens PE=2 SV=1 - [B4DXZ1_HUMAN]	255.4	22.78	9	1	11	18	0.996494	18	6.87615	1.00249	18	6.2307	1.00468	18	7.46749	0.999863	18	4.4734	1.04262	18	5.1082	0.973896	18	11.0465	0.989248	18	4.74179	1.01194	18	7.93616	540	62.1147	0.996494	1.00249	1.00468	0.999863	1.04262	0.973896	0.989248	1.01194	-0.00506733	0.00359145	0.0067375	-0.000197093	0.0602066	-0.0381608	-0.0155954	0.0171293
P62857	40S ribosomal protein S28 OS=Homo sapiens GN=RPS28 PE=1 SV=1 - [RS28_HUMAN]	255.26	30.43	1	2	2	11	1.03196	11	11.6318	1.00835	11	7.29524	1.05432	11	5.24271	0.995517	11	3.56768	0.962344	11	3.96341	1.02895	11	4.12193	0.998479	11	7.97172	0.98727	11	7.22286	69	7.8362	1.03196	1.00835	1.05432	0.995517	0.962344	1.02895	0.998479	0.98727	0.0453814	0.0119898	0.0763112	-0.00648195	-0.055375	0.0411686	-0.00219656	-0.0184841
B2R6U8	cDNA, FLJ93125, highly similar to Homo sapiens cleavage and polyadenylation specific factor 5, 25 kDa(CPSF5), mRNA OS=Homo sapiens PE=2 SV=1 - [B2R6U8_HUMAN]	255.08	39.65	5	7	7	13	0.994125	13	13.0907	0.998533	13	4.91298	1.00602	13	2.88669	1.01568	13	2.06264	0.981492	13	7.38254	0.959165	13	8.10425	0.983828	13	5.68384	1.02304	13	7.1567	227	26.1987	0.994125	0.998533	1.00602	1.01568	0.981492	0.959165	0.983828	1.02304	-0.00850054	-0.00211769	0.00866326	0.0224509	-0.0269516	-0.0601488	-0.0235216	0.0328645
D6R9P3	Heterogeneous nuclear ribonucleoprotein A/B OS=Homo sapiens GN=HNRNPAB PE=4 SV=1 - [D6R9P3_HUMAN]	254.78	28.93	9	7	7	16	0.952628	16	17.4381	0.976116	16	8.30399	1.00554	16	7.82351	0.992407	16	7.04195	1.04173	16	6.00362	1.05989	16	8.47214	0.990426	16	4.65137	1.08684	16	11.9224	280	30.284	0.952628	0.976116	1.00554	0.992407	1.04173	1.05989	0.990426	1.08684	-0.070015	-0.0348751	0.00796487	-0.0109959	0.0589875	0.0839202	-0.0138795	0.120133
Q9Y295	Developmentally-regulated GTP-binding protein 1 OS=Homo sapiens GN=DRG1 PE=1 SV=1 - [DRG1_HUMAN]	254.61	18.53	2	5	5	9	0.979468	9	3.46443	1.03324	9	4.92605	1.00601	9	4.82641	1.04787	9	2.66955	1.01624	9	2.26472	0.985079	9	6.73948	0.997567	9	6.05837	0.991201	9	5.49204	367	40.5168	0.979468	1.03324	1.00601	1.04787	1.01624	0.985079	0.997567	0.991201	-0.0299299	0.0471776	0.00864599	0.0674617	0.0232451	-0.0216884	-0.00351503	-0.0127501
P55010	Eukaryotic translation initiation factor 5 OS=Homo sapiens GN=EIF5 PE=1 SV=2 - [IF5_HUMAN]	254.1	12.53	11	4	4	13	0.983061	13	6.37291	1.02533	13	7.21819	1.02971	13	10.3096	1.02393	13	4.43644	0.946295	13	9.36827	1.02378	13	10.3836	0.936316	13	6.34803	1.04698	13	4.56145	431	49.1918	0.983061	1.02533	1.02971	1.02393	0.946295	1.02378	0.936316	1.04698	-0.0246472	0.036091	0.0422359	0.0341197	-0.0796383	0.0338993	-0.0949327	0.0662349
P46109	Crk-like protein OS=Homo sapiens GN=CRKL PE=1 SV=1 - [CRKL_HUMAN]	252.51	44.55	1	10	10	15	1.04356	15	8.36786	0.992989	15	3.74657	0.981643	15	11.505	1.01322	15	4.64321	0.991695	15	4.60417	0.994821	15	8.22132	0.971824	15	9.42103	1.00916	15	6.19701	303	33.7559	1.04356	0.992989	0.981643	1.01322	0.991695	0.994821	0.971824	1.00916	0.0615095	-0.0101497	-0.0267291	0.018943	-0.0120318	-0.00749142	-0.0412329	0.013157
P53007	Tricarboxylate transport protein, mitochondrial OS=Homo sapiens GN=SLC25A1 PE=1 SV=2 - [TXTP_HUMAN]	252.27	19.29	4	6	6	15	0.934451	15	8.23872	0.952221	15	5.38775	0.966691	15	5.79041	1.02314	15	3.66865	0.984257	15	6.70378	1.07075	15	7.54207	1.02661	15	5.97726	1.02322	15	4.51866	311	33.991	0.934451	0.952221	0.966691	1.02314	0.984257	1.07075	1.02661	1.02322	-0.097809	-0.0706311	-0.0488729	0.0330098	-0.0228928	0.0986204	0.0378927	0.0331097
P51571	Translocon-associated protein subunit delta OS=Homo sapiens GN=SSR4 PE=1 SV=1 - [SSRD_HUMAN]	252.19	30.64	3	4	4	8	0.974389	8	2.82722	1.07658	8	7.74532	1.03669	8	7.40705	1.04732	8	4.59334	1.01419	8	3.83538	0.954261	8	13.889	0.971744	8	1.39527	0.961225	8	4.8334	173	18.9866	0.974389	1.07658	1.03669	1.04732	1.01419	0.954261	0.971744	0.961225	-0.0374301	0.10645	0.0519885	0.0667057	0.020326	-0.0675437	-0.0413515	-0.0570542
B4E0I8	Ribonucleoside-diphosphate reductase OS=Homo sapiens PE=2 SV=1 - [B4E0I8_HUMAN]	252.01	8.49	12	5	5	8	0.957515	8	5.64817	1.05226	8	3.7002	1.04604	8	3.97911	1.02047	8	4.33432	0.99604	8	3.36728	0.977335	8	3.04821	1.00814	8	5.11002	0.978122	8	5.61569	695	79.1789	0.957515	1.05226	1.04604	1.02047	0.99604	0.977335	1.00814	0.978122	-0.0626334	0.0734852	0.0649428	0.0292361	-0.00572469	-0.0330746	0.0117008	-0.0319144
Q92688-2	Isoform 2 of Acidic leucine-rich nuclear phosphoprotein 32 family member B OS=Homo sapiens GN=ANP32B - [AN32B_HUMAN]	251.62	24.1	5	2	5	13	0.939399	13	1.46583	1.02482	13	6.28017	1.02328	13	4.99529	1.02712	13	3.168	1.01481	13	4.49018	0.995605	13	6.73229	0.982205	13	2.78946	0.994744	13	4.85668	195	22.2629	0.939399	1.02482	1.02328	1.02712	1.01481	0.995605	0.982205	0.994744	-0.09019	0.0353743	0.0331986	0.0386075	0.0212033	-0.0063553	-0.0259041	-0.00760291
Q9Y2A7	Nck-associated protein 1 OS=Homo sapiens GN=NCKAP1 PE=1 SV=1 - [NCKP1_HUMAN]	251.39	7.09	4	6	6	12	1.04461	12	6.38763	0.987084	12	10.7868	0.965401	12	5.27154	0.968915	12	3.68521	0.992102	12	6.48802	1.00462	12	4.13294	1.02548	12	1.72018	0.996106	12	5.2505	1128	128.707	1.04461	0.987084	0.965401	0.968915	0.992102	1.00462	1.02548	0.996106	0.0629688	-0.0187558	-0.0507997	-0.045558	-0.0114389	0.00665048	0.0362968	-0.00562862
O15144	Actin-related protein 2/3 complex subunit 2 OS=Homo sapiens GN=ARPC2 PE=1 SV=1 - [ARPC2_HUMAN]	250.29	20.33	6	7	7	15	0.927027	15	4.97679	1.03217	15	2.58618	1.04436	15	3.41703	1.0264	15	3.37587	1.00444	15	4.41707	1.00975	15	4.10481	0.978758	15	5.38292	0.990195	15	5.42636	300	34.3115	0.927027	1.03217	1.04436	1.0264	1.00444	1.00975	0.978758	0.990195	-0.109316	0.0456791	0.0626145	0.0375992	0.00638954	0.0139947	-0.0309757	-0.0142151
Q86V81	THO complex subunit 4 OS=Homo sapiens GN=ALYREF PE=1 SV=3 - [THOC4_HUMAN]	249.43	25.29	2	4	4	8	1.07113	8	18.3643	0.986774	8	3.07127	0.956725	8	9.74074	0.98749	8	5.13284	1.01694	8	7.01424	0.969739	8	18.7726	1.05092	8	7.57896	0.955267	8	4.29431	257	26.8716	1.07113	0.986774	0.956725	0.98749	1.01694	0.969739	1.05092	0.955267	0.0991272	-0.019208	-0.0638244	-0.0181617	0.0242356	-0.0443317	0.0716477	-0.0660245
Q16543	Hsp90 co-chaperone Cdc37 OS=Homo sapiens GN=CDC37 PE=1 SV=1 - [CDC37_HUMAN]	248.3	21.43	7	6	6	11	0.97913	11	9.95797	1.01492	11	5.7745	1.0086	11	4.81037	1.01183	11	8.50578	1.02975	11	2.91987	0.993804	11	6.48242	0.988528	11	3.58049	0.984259	11	3.93917	378	44.44	0.97913	1.01492	1.0086	1.01183	1.02975	0.993804	0.988528	0.984259	-0.0304276	0.0213677	0.0123541	0.0169734	0.0422922	-0.00896636	-0.0166467	-0.0228896
B4DFL2	Isocitrate dehydrogenase [NADP] OS=Homo sapiens GN=IDH2 PE=2 SV=1 - [B4DFL2_HUMAN]	248.04	13.5	6	4	5	14	0.966714	14	14.4214	0.993023	14	3.94448	1.01584	14	11.1544	1.03715	14	5.05945	0.999338	14	2.78743	1.03748	14	10.6547	1.01792	14	4.12058	0.971472	14	4.5399	400	45.1508	0.966714	0.993023	1.01584	1.03715	0.999338	1.03748	1.01792	0.971472	-0.0488383	-0.0101015	0.0226665	0.0526308	-0.000955646	0.0530852	0.0256183	-0.0417558
Q9Y3A5	Ribosome maturation protein SBDS OS=Homo sapiens GN=SBDS PE=1 SV=4 - [SBDS_HUMAN]	247.923	20.8	1	6	6	17	0.970933	17	8.1052	1.08036	17	9.80717	1.05797	17	7.69429	1.0098	17	5.59346	0.99038	17	6.14554	0.931033	17	8.2344	0.952837	17	7.1707	0.997339	17	7.26568	250	28.7453	0.970933	1.08036	1.05797	1.0098	0.99038	0.931033	0.952837	0.997339	-0.042557	0.111507	0.0813015	0.0140671	-0.0139456	-0.103095	-0.0696993	-0.00384412
O75396	Vesicle-trafficking protein SEC22b OS=Homo sapiens GN=SEC22B PE=1 SV=4 - [SC22B_HUMAN]	247.46	34.42	3	6	6	9	0.996972	9	8.58648	1.05507	9	5.63409	1.01922	9	8.40394	0.987828	9	5.14354	1.0166	9	4.32062	0.968358	9	7.39455	0.983848	9	5.96933	1.04105	9	3.68546	215	24.5775	0.996972	1.05507	1.01922	0.987828	1.0166	0.968358	0.983848	1.04105	-0.00437452	0.0773418	0.0274609	-0.0176687	0.0237468	-0.0463881	-0.0234932	0.0580436
F6RFD5	Destrin OS=Homo sapiens GN=DSTN PE=4 SV=1 - [F6RFD5_HUMAN]	247.11	31.85	4	3	4	21	0.976115	21	5.59067	0.984076	21	5.46516	1.03262	21	8.28172	1.01382	21	7.25677	1.03497	21	6.84857	1.00642	21	7.91955	0.921509	21	8.36844	1.03528	21	4.73252	135	15.3869	0.976115	0.984076	1.03262	1.01382	1.03497	1.00642	0.921509	1.03528	-0.0348775	-0.0231584	0.0463088	0.0198024	0.0495859	0.00922878	-0.11793	0.0500152
D6RGI3	Septin 11, isoform CRA_b OS=Homo sapiens GN=SEPT11 PE=3 SV=1 - [D6RGI3_HUMAN]	246.925	17.65	16	2	7	14	0.958262	14	8.60511	1.02367	14	6.68597	1.02454	14	4.4326	1.02469	14	5.61682	1.01102	14	3.99808	1.00442	14	4.57282	0.979881	14	1.43583	1.01213	14	6.66814	425	48.9751	0.958262	1.02367	1.02454	1.02469	1.01102	1.00442	0.979881	1.01213	-0.061508	0.0337556	0.0349827	0.0351833	0.0158046	0.00636966	-0.029321	0.0173891
B4DFM0	Phenylalanine-tRNA synthetase-like, beta subunit, isoform CRA_c OS=Homo sapiens GN=FARSLB PE=2 SV=1 - [B4DFM0_HUMAN]	246.45	18.16	6	7	7	13	1.00816	13	9.30861	1.00287	13	4.82072	0.968133	13	6.71563	1.0298	13	4.41661	0.97136	13	9.76432	1.02765	13	6.46627	0.949917	13	3.67793	1.00189	13	6.14696	490	54.8397	1.00816	1.00287	0.968133	1.0298	0.97136	1.02765	0.949917	1.00189	0.0117204	0.00413337	-0.0467227	0.0423616	-0.0419219	0.0393553	-0.0741268	0.00272397
P33992	DNA replication licensing factor MCM5 OS=Homo sapiens GN=MCM5 PE=1 SV=5 - [MCM5_HUMAN]	246.35	18.12	11	10	10	14	1.0222	14	12.2959	0.997955	14	5.42096	0.964236	14	13.1649	0.992614	14	2.63596	0.992518	14	6.37651	1.0001	14	8.77211	1.02055	14	8.44783	0.990671	14	4.3798	734	82.2332	1.0222	0.997955	0.964236	0.992614	0.992518	1.0001	1.02055	0.990671	0.0316759	-0.00295297	-0.0525413	-0.0106958	-0.0108355	0.000143924	0.0293415	-0.0135216
Q5QP20	RNA binding motif protein 39 (Fragment) OS=Homo sapiens GN=RBM39 PE=2 SV=1 - [Q5QP20_HUMAN]	245.87	19.35	27	5	5	7	1.00601	7	3.23105	1.00307	7	2.4462	1.04109	7	0.91494	0.984337	7	3.86807	0.99375	7	4.5796	1.01927	7	5.03091	0.988624	7	1.9915	0.990311	7	1.38922	336	36.5625	1.00601	1.00307	1.04109	0.984337	0.99375	1.01927	0.988624	0.990311	0.0086496	0.00442823	0.0580926	-0.0227754	-0.00904516	0.0275372	-0.0165062	-0.0140459
B2R860	Ribose-phosphate pyrophosphokinase OS=Homo sapiens PE=2 SV=1 - [B2R860_HUMAN]	244.82	21.7	11	3	6	14	0.955315	14	6.92347	0.985727	14	9.92285	1.03204	14	4.28092	1.0252	14	3.73158	1.01864	14	5.68172	1.00123	14	6.57484	0.989916	14	6.74057	1.02977	14	4.40246	318	34.6479	0.955315	0.985727	1.03204	1.0252	1.01864	1.00123	0.989916	1.02977	-0.0659515	-0.0207404	0.0454937	0.0359025	0.0266385	0.00176751	-0.0146217	0.042317
P67775	Serine/threonine-protein phosphatase 2A catalytic subunit alpha isoform OS=Homo sapiens GN=PPP2CA PE=1 SV=1 - [PP2AA_HUMAN]	244.19	21.68	16	5	5	12	1.02947	12	16.2464	1.00797	12	3.74656	1.00578	12	7.79785	1.01242	12	4.05618	1.01095	12	9.02171	0.926317	12	11.2119	1.01198	12	9.15729	0.977997	12	7.13151	309	35.5714	1.02947	1.00797	1.00578	1.01242	1.01095	0.926317	1.01198	0.977997	0.0419073	0.011457	0.00831621	0.0178111	0.0157126	-0.110421	0.0171805	-0.0320988
P62753	40S ribosomal protein S6 OS=Homo sapiens GN=RPS6 PE=1 SV=1 - [RS6_HUMAN]	244.01	14.06	5	3	3	9	0.944079	9	8.54882	1.02764	9	9.47403	0.983192	9	8.90551	0.986185	9	5.48154	0.977941	9	4.98714	1.02422	9	1.73553	0.969502	9	7.4927	1.0126	9	2.74423	249	28.663	0.944079	1.02764	0.983192	0.986185	0.977941	1.02422	0.969502	1.0126	-0.0830208	0.039333	-0.0244551	-0.0200701	-0.0321806	0.0345318	-0.0446839	0.0180688
Q9UBB4-2	Isoform 2 of Ataxin-10 OS=Homo sapiens GN=ATXN10 - [ATX10_HUMAN]	243.98	15.09	4	5	5	11	0.993757	10	7.14495	0.964648	10	5.17535	0.97092	10	6.65033	1.01856	10	3.08866	0.969629	10	2.77323	1.0453	10	5.70573	1.00503	10	9.02685	1.03423	10	4.07814	411	46.2572	0.993757	0.964648	0.97092	1.01856	0.969629	1.0453	1.00503	1.03423	-0.00903456	-0.0519256	-0.0425764	0.0265363	-0.0444949	0.063912	0.00724447	0.0485533
Q7L2H7	Eukaryotic translation initiation factor 3 subunit M OS=Homo sapiens GN=EIF3M PE=1 SV=1 - [EIF3M_HUMAN]	243.3	26.47	6	8	8	14	1.0084	14	7.32524	1.00329	14	11.0759	1.04339	14	7.41246	1.00538	14	8.24124	0.992114	14	6.30279	1.02166	14	16.0169	0.997201	14	8.66992	1.02106	14	6.22135	374	42.4758	1.0084	1.00329	1.04339	1.00538	0.992114	1.02166	0.997201	1.02106	0.0120737	0.00474043	0.0612816	0.00773445	-0.0114219	0.0309181	-0.00404314	0.0300693
Q15717	ELAV-like protein 1 OS=Homo sapiens GN=ELAVL1 PE=1 SV=2 - [ELAV1_HUMAN]	242.72	29.45	2	7	7	12	0.996653	12	12.5783	1.07071	12	17.1368	0.966531	12	7.89039	1.00754	12	5.59654	1.01801	12	8.78889	0.964146	12	15.9979	1.0226	12	6.52309	0.953954	12	6.13266	326	36.0692	0.996653	1.07071	0.966531	1.00754	1.01801	0.964146	1.0226	0.953954	-0.00483635	0.0985621	-0.0491122	0.0108393	0.0257514	-0.0526758	0.0322484	-0.068009
Q5BKY2	EIF3H protein OS=Homo sapiens GN=EIF3H PE=2 SV=1 - [Q5BKY2_HUMAN]	241.96	12.89	6	4	4	10	0.925783	10	10.0214	0.94053	10	8.49636	1.02028	10	11.5979	0.957189	10	9.53466	0.968786	10	10.5778	1.05573	10	7.53239	0.992124	10	8.72606	1.07264	10	14.5871	349	39.5848	0.925783	0.94053	1.02028	0.957189	0.968786	1.05573	0.992124	1.07264	-0.111254	-0.0884539	0.0289624	-0.0631245	-0.0457498	0.0782356	-0.0114082	0.101169
G8JLA8	Transforming growth factor-beta-induced protein ig-h3 OS=Homo sapiens GN=TGFBI PE=4 SV=1 - [G8JLA8_HUMAN]	241.65	8.35	10	5	5	12	0.961183	12	8.43161	0.975158	12	6.76755	0.94731	12	12.4284	1.00918	12	2.82029	0.988021	12	2.15279	0.97342	12	3.38315	1.11062	12	5.39463	0.974778	12	6.04936	683	74.6469	0.961183	0.975158	0.94731	1.00918	0.988021	0.97342	1.11062	0.974778	-0.0571171	-0.0362925	-0.0780919	0.0131806	-0.0173866	-0.0388662	0.151364	-0.0368548
Q9HA11	Histone H2A OS=Homo sapiens PE=2 SV=1 - [Q9HA11_HUMAN]	240.91	15.71	3	2	3	8	1.05863	8	12.4754	1.04249	8	10.8665	0.969679	8	8.53889	0.972316	8	5.9446	1.01226	8	3.87954	0.938902	8	11.7018	0.98737	8	4.76561	0.985294	8	11.4553	280	29.8793	1.05863	1.04249	0.969679	0.972316	1.01226	0.938902	0.98737	0.985294	0.0821933	0.0600358	-0.0444214	-0.0405029	0.0175771	-0.0909529	-0.0183371	-0.0213736
B2R983	cDNA, FLJ94267, highly similar to Homo sapiens glutathione S-transferase omega 1 (GSTO1), mRNA OS=Homo sapiens PE=2 SV=1 - [B2R983_HUMAN]	239.84	28.63	6	7	7	17	0.966599	17	7.03014	0.922841	17	12.084	1.0597	17	5.53031	1.01208	17	6.62213	1.02285	17	3.29359	1.07764	17	5.69846	1.00825	17	6.8752	1.04309	17	6.29156	241	27.521	0.966599	0.922841	1.0597	1.01208	1.02285	1.07764	1.00825	1.04309	-0.0490106	-0.115846	0.0836516	0.0173246	0.0325996	0.107879	0.0118516	0.0608655
G5E9H4	Dynactin 1 (P150, glued homolog, Drosophila), isoform CRA_a OS=Homo sapiens GN=DCTN1 PE=4 SV=1 - [G5E9H4_HUMAN]	239.33	12.91	16	11	11	13	1.03607	13	13.1624	1.02895	13	5.03391	1	13	11.2674	0.991716	13	3.77983	0.993952	13	4.98612	0.999048	13	5.60751	0.992979	13	8.77841	1.01461	13	8.16271	1139	126.654	1.03607	1.02895	1	0.991716	0.993952	0.999048	0.992979	1.01461	0.051118	0.0411781	3.63177e-06	-0.0120018	-0.00875234	-0.0013736	-0.0101644	0.0209261
P62854	40S ribosomal protein S26 OS=Homo sapiens GN=RPS26 PE=1 SV=3 - [RS26_HUMAN]	238.94	13.04	3	1	1	7	0.948344	6	10.8114	1.03829	6	7.18977	1.02888	6	4.53443	0.982302	6	3.16762	0.94534	6	4.86425	1.04577	6	3.99096	1.01565	6	4.63976	1.00384	6	2.79116	115	13.0071	0.948344	1.03829	1.02888	0.982302	0.94534	1.04577	1.01565	1.00384	-0.0765184	0.0542038	0.0410725	-0.0257608	-0.0810953	0.0645658	0.0224094	0.00553336
Q5T4S7-3	Isoform 3 of E3 ubiquitin-protein ligase UBR4 OS=Homo sapiens GN=UBR4 - [UBR4_HUMAN]	238.86	3.37	11	12	12	14	1.03764	14	7.34968	0.992072	14	4.81948	0.969206	14	7.08618	0.990769	14	7.15966	0.978189	14	5.86185	1.02885	14	13.4952	0.988129	14	7.08509	0.975697	14	7.08515	5159	571.489	1.03764	0.992072	0.969206	0.990769	0.978189	1.02885	0.988129	0.975697	0.0532993	-0.0114829	-0.0451246	-0.0133789	-0.0318149	0.0410307	-0.0172288	-0.035495
H0YN18	Proteasome subunit alpha type-4 OS=Homo sapiens GN=PSMA4 PE=4 SV=1 - [H0YN18_HUMAN]	238.43	14.78	14	4	4	14	0.943822	14	10.7043	0.99818	14	6.22338	1.04533	14	8.25896	1.03075	14	3.8544	0.990006	14	3.22975	1.00754	14	5.92572	0.976066	14	5.5949	1.01151	14	3.89212	230	26.2656	0.943822	0.99818	1.04533	1.03075	0.990006	1.00754	0.976066	1.01151	-0.0834135	-0.00262881	0.0639566	0.0436893	-0.014491	0.0108422	-0.0349495	0.0165136
Q5SSJ5	Heterochromatin protein 1-binding protein 3 OS=Homo sapiens GN=HP1BP3 PE=1 SV=1 - [HP1B3_HUMAN]	238.163	11.21	8	6	6	11	0.980545	11	4.22787	0.997363	11	9.75469	0.999103	11	3.38686	1.00675	11	5.37637	1.01672	11	4.24549	0.956799	11	4.3096	1.0609	11	7.50034	0.971987	11	4.34661	553	61.1693	0.980545	0.997363	0.999103	1.00675	1.01672	0.956799	1.0609	0.971987	-0.0283436	-0.00381012	-0.0012946	0.0097086	0.0239254	-0.0637121	0.0852827	-0.0409909
B4DRU9	cDNA FLJ57179, highly similar to Homo sapiens ATP-binding cassette, sub-family F (GCN20), member 3 (ABCF3), mRNA OS=Homo sapiens PE=2 SV=1 - [B4DRU9_HUMAN]	238.03	8.68	3	4	4	8	1.07134	8	7.37052	0.931461	8	13.0377	0.977469	8	8.79354	0.951377	8	7.74081	0.942254	8	9.44313	0.985272	8	15.1851	1.03178	8	3.20734	1.04182	8	9.87707	668	75.5271	1.07134	0.931461	0.977469	0.951377	0.942254	0.985272	1.03178	1.04182	0.0994101	-0.102432	-0.0328767	-0.071911	-0.0858126	-0.021406	0.0451413	0.0591126
B4E3J7	cDNA FLJ51203, highly similar to Thrombospondin-1 OS=Homo sapiens PE=2 SV=1 - [B4E3J7_HUMAN]	237.99	8.48	4	7	7	12	1.01744	12	8.40715	1.00703	12	7.43155	0.98441	12	4.23793	0.994887	12	3.42058	0.982288	12	2.83525	1.01505	12	4.98038	0.935016	12	5.22751	1.0711	12	4.31177	1085	120.098	1.01744	1.00703	0.98441	0.994887	0.982288	1.01505	0.935016	1.0711	0.024939	0.0101029	-0.0226693	-0.00739555	-0.025782	0.02155	-0.0969376	0.0990986
O95881	Thioredoxin domain-containing protein 12 OS=Homo sapiens GN=TXNDC12 PE=1 SV=1 - [TXD12_HUMAN]	237.84	19.19	1	3	3	11	0.955656	11	4.09064	0.975499	11	2.95376	1.01246	11	8.77616	1.03319	11	3.09809	1.03075	11	3.66495	1.03621	11	7.07856	1.01536	11	3.69517	0.993579	11	4.586	172	19.1936	0.955656	0.975499	1.01246	1.03319	1.03075	1.03621	1.01536	0.993579	-0.0654371	-0.0357872	0.0178631	0.0471105	0.0436993	0.0513133	0.0219939	-0.00929399
B4DY32	Asparagine synthetase OS=Homo sapiens PE=2 SV=1 - [B4DY32_HUMAN]	237.79	25.52	3	1	11	17	0.994352	17	5.55403	1.00858	17	6.62498	1.00947	17	7.45776	1.00011	17	3.54737	1.0394	17	4.31275	0.983497	17	9.77462	0.977553	17	5.23474	1.01133	17	7.26411	478	54.827	0.994352	1.00858	1.00947	1.00011	1.0394	0.983497	0.977553	1.01133	-0.00817114	0.012325	0.0136015	0.000154441	0.0557508	-0.0240075	-0.0327531	0.0162549
O15260-2	Isoform 2 of Surfeit locus protein 4 OS=Homo sapiens GN=SURF4 - [SURF4_HUMAN]	237.71	33.33	9	4	4	9	1.02615	9	5.56464	0.99235	9	7.74339	1.00868	9	3.92002	0.968332	9	4.50421	0.995717	9	6.93753	0.99566	9	5.45073	1.0384	9	5.83005	1.04805	9	1.79467	159	17.9581	1.02615	0.99235	1.00868	0.968332	0.995717	0.99566	1.0384	1.04805	0.037242	-0.0110785	0.0124615	-0.0464262	-0.0061926	-0.00627479	0.0543563	0.0677019
Q149P0	GBF1 protein OS=Homo sapiens GN=GBF1 PE=2 SV=1 - [Q149P0_HUMAN]	237.13	8.36	4	11	11	11	1.02366	11	9.48225	0.957791	11	7.33109	0.963998	11	9.41337	1.0101	11	5.03653	0.983357	11	9.74315	1.03768	11	5.97426	1.02359	11	5.32264	1.00425	11	5.14781	1855	205.885	1.02366	0.957791	0.963998	1.0101	0.983357	1.03768	1.02359	1.00425	0.0337402	-0.062217	-0.052898	0.0145049	-0.0242122	0.0533614	0.0336363	0.00611727
J3QLI9	Small nuclear ribonucleoprotein Sm D1 OS=Homo sapiens GN=SNRPD1 PE=4 SV=1 - [J3QLI9_HUMAN]	237.11	44	3	2	2	12	0.978397	12	8.85993	1.00527	12	12.5024	1.0334	12	7.40519	1.03098	12	6.05275	1.03989	12	7.9775	1.00867	12	7.74977	1.03277	12	4.95716	0.961701	12	4.3574	75	8.38771	0.978397	1.00527	1.0334	1.03098	1.03989	1.00867	1.03277	0.961701	-0.0315083	0.00757707	0.0474053	0.0440122	0.0564316	0.0124601	0.0465249	-0.0563392
B3KR49	Mitogen-activated protein kinase 3 OS=Homo sapiens GN=MAPK3 PE=2 SV=1 - [B3KR49_HUMAN]	236.83	20	20	2	4	9	0.953332	9	10.2361	0.930271	9	12.0481	0.991984	9	5.43387	1.01494	9	8.97131	1.02868	9	10.2682	1.0015	9	6.89488	1.0316	9	4.16096	0.991174	9	9.32041	265	30.6207	0.953332	0.930271	0.991984	1.01494	1.02868	1.0015	1.0316	0.991174	-0.06895	-0.104276	-0.0116111	0.0213928	0.0407906	0.0021604	0.0448858	-0.0127904
B4DLC3	cDNA FLJ51889, highly similar to Claudin-1 OS=Homo sapiens PE=2 SV=1 - [B4DLC3_HUMAN]	236.49	18.67	3	2	2	5	1.01337	5	12.7064	1.12936	5	6.05517	1.04638	5	9.65323	0.870194	5	23.5144	0.877572	5	13.9415	0.917936	5	13.9836	1.08957	5	3.60502	0.93997	5	7.20736	166	17.9531	1.01337	1.12936	1.04638	0.870194	0.877572	0.917936	1.08957	0.93997	0.0191594	0.175508	0.06541	-0.200591	-0.188411	-0.123535	0.123762	-0.089314
O14737	Programmed cell death protein 5 OS=Homo sapiens GN=PDCD5 PE=1 SV=3 - [PDCD5_HUMAN]	235.82	42.4	8	5	5	10	0.99486	10	7.30114	1.00037	10	6.13327	1.05704	10	6.55579	1.01992	10	4.38783	0.990193	10	5.09117	0.974122	10	6.85743	1.00053	10	6.30291	1.02842	10	7.05311	125	14.2763	0.99486	1.00037	1.05704	1.01992	0.990193	0.974122	1.00053	1.02842	-0.00743448	0.000537715	0.0800287	0.0284596	-0.0142191	-0.0378254	0.000765048	0.0404328
P23381-2	Isoform 2 of Tryptophan--tRNA ligase, cytoplasmic OS=Homo sapiens GN=WARS - [SYWC_HUMAN]	235.77	23.82	10	7	7	11	0.956298	11	5.23	1.00685	11	5.07387	1.04101	11	3.35945	1.01354	11	6.93846	1.04899	11	3.69511	0.98493	11	6.55866	0.988773	11	6.39253	0.971273	11	7.73516	424	48.149	0.956298	1.00685	1.04101	1.01354	1.04899	0.98493	0.988773	0.971273	-0.0644684	0.00984539	0.0579789	0.0194089	0.068997	-0.0219068	-0.016289	-0.0420518
Q14141-2	Isoform I of Septin-6 OS=Homo sapiens GN=SEPT6 - [SEPT6_HUMAN]	235.317	12.88	20	1	6	13	0.954286	13	7.77718	1.02812	13	5.76499	1.03851	13	2.81794	1.02382	13	5.20271	1.01168	13	4.41298	1.00385	13	4.31215	0.97838	13	1.04031	1.00975	13	4.04219	427	48.842	0.954286	1.02812	1.03851	1.02382	1.01168	1.00385	0.97838	1.00975	-0.0675059	0.0400148	0.0545121	0.0339621	0.0167515	0.00554252	-0.031533	0.014001
D3DVQ1	Leucine zipper-EF-hand containing transmembrane protein 1, isoform CRA_a OS=Homo sapiens GN=LETM1 PE=4 SV=1 - [D3DVQ1_HUMAN]	234.45	12.34	4	6	6	12	0.971118	12	6.21118	1.04102	12	5.36502	1.0174	12	7.2363	0.991401	12	5.95248	1.00508	12	3.24958	0.998798	12	3.14315	0.970716	12	6.00505	1.03152	12	6.46732	559	63.5016	0.971118	1.04102	1.0174	0.991401	1.00508	0.998798	0.970716	1.03152	-0.0422809	0.0579953	0.0248869	-0.012459	0.00731347	-0.00173527	-0.0428782	0.0447655
B2R858	cDNA, FLJ93750, Homo sapiens DEAD (Asp-Glu-Ala-Asp) box polypeptide 6 (DDX6), mRNA OS=Homo sapiens PE=2 SV=1 - [B2R858_HUMAN]	233.57	19.07	3	7	7	11	1.02837	10	12.8922	0.985627	10	7.5317	0.9913	10	14.7827	1.02005	10	5.85764	0.996599	10	5.56955	0.993282	10	5.8185	1.01612	10	4.76869	1.02448	10	10.1642	472	53.1827	1.02837	0.985627	0.9913	1.02005	0.996599	0.993282	1.01612	1.02448	0.0403621	-0.0208859	-0.0126066	0.0286463	-0.00491425	-0.0097254	0.0230742	0.0348915
P30566	Adenylosuccinate lyase OS=Homo sapiens GN=ADSL PE=1 SV=2 - [PUR8_HUMAN]	233.03	21.07	8	7	7	10	1.01657	10	7.13454	0.992305	10	3.9186	1.00695	10	2.62531	1.03695	10	1.95392	0.989327	10	8.66345	0.960745	10	10.0441	0.994542	10	6.49665	0.973287	10	4.50443	484	54.854	1.01657	0.992305	1.00695	1.03695	0.989327	0.960745	0.994542	0.973287	0.0237075	-0.0111448	0.00999831	0.0523454	-0.0154806	-0.0577742	-0.00789508	-0.0390626
Q09028-3	Isoform 3 of Histone-binding protein RBBP4 OS=Homo sapiens GN=RBBP4 - [RBBP4_HUMAN]	232.47	14.39	14	2	4	8	0.944264	8	5.19095	1.04991	8	4.30277	0.985077	8	1.77737	1.00935	8	1.80898	0.970894	8	4.28457	1.04469	8	5.424	1.02893	8	4.10527	1.01104	8	2.48056	410	46.1296	0.944264	1.04991	0.985077	1.00935	0.970894	1.04469	1.02893	1.01104	-0.0827381	0.0702692	-0.0216917	0.0134249	-0.0426141	0.0630777	0.0411514	0.0158427
P63173	60S ribosomal protein L38 OS=Homo sapiens GN=RPL38 PE=1 SV=2 - [RL38_HUMAN]	232.39	45.71	4	4	4	13	0.953779	13	8.50927	1.06605	13	9.89545	1.05281	13	12.6402	1.01749	13	4.0298	1.02518	13	3.93505	0.992522	13	6.61251	0.974255	13	5.61819	0.986705	13	9.49017	70	8.21273	0.953779	1.06605	1.05281	1.01749	1.02518	0.992522	0.974255	0.986705	-0.0682729	0.0922691	0.0742394	0.0250129	0.035873	-0.0108286	-0.0376284	-0.0193098
H3BQZ7	HCG2044799 OS=Homo sapiens GN=hCG_2044799 PE=4 SV=1 - [H3BQZ7_HUMAN]	232.31	11.8	2	7	7	10	0.939086	10	6.04685	1.03219	10	8.43646	1.01731	10	6.90984	0.981477	10	9.3962	1.01121	10	4.13484	1.00529	10	7.81939	1.00071	10	2.58699	0.998916	10	5.58117	746	84.6392	0.939086	1.03219	1.01731	0.981477	1.01121	1.00529	1.00071	0.998916	-0.0906701	0.0457088	0.0247636	-0.0269738	0.0160882	0.00760824	0.00102748	-0.00156406
O95292	Vesicle-associated membrane protein-associated protein B/C OS=Homo sapiens GN=VAPB PE=1 SV=3 - [VAPB_HUMAN]	232.16	28.4	8	4	5	10	0.924373	10	4.70237	0.995882	10	1.91301	1.02423	10	10.1452	1.01827	10	3.63385	1.01806	10	5.33445	1.02473	10	3.85429	1.05948	10	3.73088	1.00646	10	5.30104	243	27.2111	0.924373	0.995882	1.02423	1.01827	1.01806	1.02473	1.05948	1.00646	-0.113453	-0.00595332	0.0345371	0.0261243	0.0258263	0.0352384	0.0833511	0.00929122
H0YA96	Heterogeneous nuclear ribonucleoprotein D0 (Fragment) OS=Homo sapiens GN=HNRNPD PE=4 SV=1 - [H0YA96_HUMAN]	231.97	25.24	14	3	4	11	1.01201	11	15.3183	0.957116	11	10.1346	0.943937	11	11.9438	0.994928	11	7.14241	1.04105	11	5.96205	1.03262	11	3.54874	1.02029	11	3.57932	1.03037	11	4.45519	210	23.9062	1.01201	0.957116	0.943937	0.994928	1.04105	1.03262	1.02029	1.03037	0.0172236	-0.0632348	-0.0832378	-0.00733537	0.0580438	0.0463033	0.0289728	0.0431654
A2A2F9	Chromosome 20 open reading frame 3 (Fragment) OS=Homo sapiens GN=C20orf3 PE=4 SV=1 - [A2A2F9_HUMAN]	231.68	26.72	4	7	7	11	1.06541	11	11.053	1.04366	11	2.7207	1.00886	11	7.64401	0.954049	11	4.95227	0.956893	11	7.55441	0.961835	11	9.10129	1.04024	11	6.82127	0.953926	11	4.25343	408	45.2661	1.06541	1.04366	1.00886	0.954049	0.956893	0.961835	1.04024	0.953926	0.0914047	0.0616534	0.0127227	-0.067865	-0.0635703	-0.0561389	0.0569165	-0.0680502
B8ZZQ6	Thymosin alpha-1 OS=Homo sapiens GN=PTMA PE=4 SV=1 - [B8ZZQ6_HUMAN]	230.77	22.43	18	3	3	12	0.879491	12	9.40214	0.989259	12	7.47839	1.03051	12	8.91115	0.952353	12	5.10918	1.13507	12	8.93153	0.98713	12	7.52083	0.956687	12	6.18299	0.975732	12	12.4435	107	11.7518	0.879491	0.989259	1.03051	0.952353	1.13507	0.98713	0.956687	0.975732	-0.185259	-0.0155792	0.0433559	-0.0704315	0.182785	-0.0186876	-0.0638812	-0.0354438
Q92900-2	Isoform 2 of Regulator of nonsense transcripts 1 OS=Homo sapiens GN=UPF1 - [RENT1_HUMAN]	229.71	10.64	4	11	11	12	0.992972	12	13.1476	1.03193	12	5.42241	1.04229	12	8.03548	1.022	12	3.1939	1.00469	12	4.50122	0.988148	12	4.94678	0.983418	12	3.20994	0.995535	12	8.9201	1118	122.958	0.992972	1.03193	1.04229	1.022	1.00469	0.988148	0.983418	0.995535	-0.0101746	0.0453464	0.0597528	0.031394	0.00675373	-0.0172005	-0.0241237	-0.00645611
A8K607	cDNA FLJ76855, highly similar to Homo sapiens exportin 7 (XPO7), mRNA OS=Homo sapiens PE=2 SV=1 - [A8K607_HUMAN]	229.57	9.29	10	10	10	13	1.12743	13	14.7306	1.03481	13	6.81218	0.954789	13	4.51474	0.992365	13	4.4625	0.99585	13	7.33976	0.949289	13	7.82838	1.00889	13	5.30473	0.977813	13	9.5009	1087	123.847	1.12743	1.03481	0.954789	0.992365	0.99585	0.949289	1.00889	0.977813	0.173042	0.0493598	-0.0667455	-0.0110577	-0.00599892	-0.075081	0.0127666	-0.0323689
P17174	Aspartate aminotransferase, cytoplasmic OS=Homo sapiens GN=GOT1 PE=1 SV=3 - [AATC_HUMAN]	229.56	27.12	4	8	8	12	1.03782	12	11.3335	1.0058	12	5.01835	1.00291	12	5.9714	1.00338	12	6.54517	0.971952	12	5.36815	0.991394	12	3.16367	1.00287	12	6.13736	0.989993	12	8.28187	413	46.2185	1.03782	1.0058	1.00291	1.00338	0.971952	0.991394	1.00287	0.989993	0.0535566	0.00834004	0.00419589	0.00486301	-0.0410434	-0.0124697	0.00413561	-0.0145096
B4E043	KH domain containing, RNA binding, signal transduction associated 1, isoform CRA_b OS=Homo sapiens GN=KHDRBS1 PE=2 SV=1 - [B4E043_HUMAN]	229.2	14.7	10	4	4	13	0.939079	13	8.43204	0.989743	13	6.35191	1.00984	13	5.52703	1.05639	13	3.12342	1.01568	13	3.53383	0.996654	13	6.57574	1.02194	13	6.42505	0.993419	13	11.5256	347	38.6583	0.939079	0.989743	1.00984	1.05639	1.01568	0.996654	1.02194	0.993419	-0.0906814	-0.0148748	0.0141335	0.0791448	0.0224468	-0.00483602	0.0313068	-0.00952639
B2RBE5	cDNA, FLJ95468, highly similar to Homo sapiens transcriptional coactivator tubedown-100 (TBDN100),transcript variant 1, mRNA OS=Homo sapiens PE=2 SV=1 - [B2RBE5_HUMAN]	228.717	10.28	10	7	7	8	1.03194	8	8.57906	1.04564	8	5.2535	1.01574	8	7.21635	0.982823	8	9.41254	1.0062	8	3.12735	0.982201	8	8.16319	0.982984	8	10.7578	0.975632	8	1.6263	866	101.236	1.03194	1.04564	1.01574	0.982823	1.0062	0.982201	0.982984	0.975632	0.0453595	0.0643808	0.0225346	-0.024996	0.00891371	-0.0259102	-0.0247604	-0.0355912
P30043	Flavin reductase (NADPH) OS=Homo sapiens GN=BLVRB PE=1 SV=3 - [BLVRB_HUMAN]	228.68	19.9	1	3	3	8	1.05979	8	7.35348	0.939841	8	5.04208	1.0058	8	6.00918	1.03214	8	3.13629	1.01418	8	4.36981	1.01306	8	2.59122	1.03707	8	11.8227	0.933315	8	6.08028	206	22.1054	1.05979	0.939841	1.0058	1.03214	1.01418	1.01306	1.03707	0.933315	0.0837824	-0.0895115	0.00834499	0.0456402	0.0203096	0.0187192	0.052515	-0.0995647
Q29RF7	Sister chromatid cohesion protein PDS5 homolog A OS=Homo sapiens GN=PDS5A PE=1 SV=1 - [PDS5A_HUMAN]	228.67	10.4	3	6	10	16	0.989153	16	10.5953	0.9857	16	5.56501	0.941235	16	9.73752	1.01475	16	4.63801	1.02391	16	7.48325	0.973554	16	11.0799	0.971062	16	9.58079	1.036	16	6.06381	1337	150.734	0.989153	0.9857	0.941235	1.01475	1.02391	0.973554	0.971062	1.036	-0.0157337	-0.0207797	-0.0873724	0.021123	0.0340855	-0.038667	-0.0423646	0.0510252
B4DPS5	3'(2'),5'-bisphosphate nucleotidase 1 OS=Homo sapiens GN=BPNT1 PE=2 SV=1 - [B4DPS5_HUMAN]	228.61	7.91	6	2	2	13	0.950861	13	27.9185	0.844107	13	15.0984	0.884481	13	24.3336	1.11259	13	13.8958	1.1692	13	25.5203	1.054	13	10.5993	0.962982	13	9.49898	1.08667	13	15.4055	253	27.5261	0.950861	0.844107	0.884481	1.11259	1.1692	1.054	0.962982	1.08667	-0.0726931	-0.244502	-0.177096	0.153925	0.225527	0.0758738	-0.05442	0.119907
A6MUU8	Macrophage migration inhibitory factor OS=Homo sapiens GN=MIF PE=4 SV=1 - [A6MUU8_HUMAN]	228.52	33.63	1	1	3	10	0.978315	10	4.80709	0.9784	10	4.628	1.02878	10	9.42601	1.02486	10	6.47696	1.02238	10	6.23723	1.05309	10	6.31463	0.979767	10	9.84839	0.999173	10	7.14895	113	12.3882	0.978315	0.9784	1.02878	1.02486	1.02238	1.05309	0.979767	0.999173	-0.0316288	-0.0315035	0.040936	0.0354316	0.0319339	0.0746322	-0.029489	-0.00119415
Q5VYK3	Proteasome-associated protein ECM29 homolog OS=Homo sapiens GN=ECM29 PE=1 SV=2 - [ECM29_HUMAN]	228.512	5.75	4	8	8	12	1.04078	12	6.94261	1.00306	12	6.19618	1.04091	12	9.76383	0.98788	12	2.80247	0.964776	12	4.92199	1.01359	12	6.36942	0.947215	12	7.57046	1.02514	12	5.74281	1845	204.16	1.04078	1.00306	1.04091	0.98788	0.964776	1.01359	0.947215	1.02514	0.0576601	0.00440438	0.0578435	-0.0175925	-0.0517343	0.0194728	-0.0782366	0.0358269
Q2TU89	Aging-associated protein 1 OS=Homo sapiens GN=AAG1 PE=2 SV=1 - [Q2TU89_HUMAN]	228.22	16.83	11	11	11	17	0.986031	17	6.02564	0.979412	17	10.9055	1.02506	17	6.04736	1.01576	17	3.98205	0.997777	17	5.33795	0.991982	17	11.5172	0.934983	17	4.95833	1.02579	17	8.70029	701	79.563	0.986031	0.979412	1.02506	1.01576	0.997777	0.991982	0.934983	1.02579	-0.0202952	-0.0300121	0.0357094	0.0225532	-0.00321094	-0.0116135	-0.0969882	0.0367405
P47755	F-actin-capping protein subunit alpha-2 OS=Homo sapiens GN=CAPZA2 PE=1 SV=3 - [CAZA2_HUMAN]	228.08	31.47	6	5	6	11	1.00444	11	14.1115	1.00024	11	5.93453	0.988853	11	9.22458	0.999417	11	4.86376	0.968132	11	7.36305	0.986861	11	4.64724	1.02122	11	5.54427	1.00525	11	3.53595	286	32.9286	1.00444	1.00024	0.988853	0.999417	0.968132	0.986861	1.02122	1.00525	0.00639853	0.000341171	-0.0161719	-0.000842035	-0.0467248	-0.0190816	0.0302999	0.00754831
C9JW69	Regulator of chromosome condensation (Fragment) OS=Homo sapiens GN=RCC1 PE=4 SV=1 - [C9JW69_HUMAN]	227.78	18.28	8	5	5	10	0.990795	9	16.9009	1.00758	9	8.22406	0.989067	9	5.84889	1.02797	9	6.52328	0.987211	9	3.24872	1.03313	9	10.8619	0.995293	9	3.62126	0.951482	9	7.91301	372	39.5589	0.990795	1.00758	0.989067	1.02797	0.987211	1.03313	0.995293	0.951482	-0.0133413	0.0108889	-0.0158605	0.0397993	-0.0185697	0.0470281	-0.00680626	-0.0717515
Q9UJU6	Drebrin-like protein OS=Homo sapiens GN=DBNL PE=1 SV=1 - [DBNL_HUMAN]	227.71	31.16	18	9	9	13	1.04176	13	3.6102	1.01672	13	4.12972	0.95467	13	8.73228	0.978302	13	3.73324	1.00536	13	8.63251	0.987913	13	7.39005	1.01718	13	4.85499	1.00123	13	4.40598	430	48.1776	1.04176	1.01672	0.95467	0.978302	1.00536	0.987913	1.01718	1.00123	0.0590288	0.0239288	-0.0669265	-0.0316483	0.00770934	-0.0175447	0.0245724	0.0017773
B0UX83	HLA-B associated transcript 3 OS=Homo sapiens GN=BAT3 PE=4 SV=1 - [B0UX83_HUMAN]	227.69	11.1	14	8	8	14	1.04181	14	11.2644	1.03932	14	4.18916	0.954821	14	13.8	0.933885	14	6.04484	1.02475	14	4.99065	0.944196	14	8.61667	1.00399	14	3.63746	0.954354	14	10.6909	1126	118.629	1.04181	1.03932	0.954821	0.933885	1.02475	0.944196	1.00399	0.954354	0.0590968	0.0556351	-0.0666976	-0.0986835	0.0352681	-0.0828412	0.00574011	-0.0674034
C9J3L8	Translocon-associated protein subunit alpha OS=Homo sapiens GN=SSR1 PE=4 SV=1 - [C9J3L8_HUMAN]	227.22	19.25	8	4	4	12	1.03942	12	6.07404	1.02586	12	6.44129	0.962292	12	4.06127	0.977905	12	2.92167	1.01423	12	4.34286	1.00588	12	4.05931	1.00851	12	2.658	0.981372	12	5.15952	265	29.5548	1.03942	1.02586	0.962292	0.977905	1.01423	1.00588	1.00851	0.981372	0.0557742	0.0368374	-0.0554531	-0.0322344	0.0203809	0.00846129	0.01223	-0.0271286
O14579-2	Isoform 2 of Coatomer subunit epsilon OS=Homo sapiens GN=COPE - [COPE_HUMAN]	227.07	32.68	5	5	5	13	0.949451	13	5.37823	1.02697	13	9.56938	1.02064	13	8.3515	1.0245	13	5.81022	1.04496	13	8.40249	1.00761	13	13.9755	0.988894	13	4.4366	0.985159	13	9.07729	257	28.7786	0.949451	1.02697	1.02064	1.0245	1.04496	1.00761	0.988894	0.985159	-0.0748346	0.0383989	0.0294695	0.0349226	0.0634515	0.0109398	-0.0161117	-0.0215721
Q15102	Platelet-activating factor acetylhydrolase IB subunit gamma OS=Homo sapiens GN=PAFAH1B3 PE=1 SV=1 - [PA1B3_HUMAN]	226.614	34.2	1	6	6	10	1.09734	10	13.4257	0.881197	10	13.1328	0.942375	10	9.06984	1.00537	10	7.11599	1.009	10	6.45621	1.00283	10	8.88827	1.06779	10	8.78264	1.0363	10	13.5322	231	25.7182	1.09734	0.881197	0.942375	1.00537	1.009	1.00283	1.06779	1.0363	0.13401	-0.182464	-0.0856267	0.00773247	0.0129263	0.00407646	0.0946261	0.0514358
B4DPZ5	cDNA FLJ53495, highly similar to Polymerase I and transcript release factor OS=Homo sapiens PE=2 SV=1 - [B4DPZ5_HUMAN]	226.58	21.76	6	6	6	8	0.946953	8	10.1555	0.948192	8	11.2048	0.995023	8	11.6301	1.01423	8	3.10625	0.954652	8	12.7813	1.04469	8	14.5246	0.991969	8	7.72539	1.01572	8	4.0556	363	40.4591	0.946953	0.948192	0.995023	1.01423	0.954652	1.04469	0.991969	1.01572	-0.0786355	-0.0767491	-0.00719821	0.0203806	-0.0669525	0.0630753	-0.0116327	0.0225074
Q58EY4	SWI/SNF related, matrix associated, actin dependent regulator of chromatin, subfamily c, member 1 OS=Homo sapiens GN=SMARCC1 PE=2 SV=1 - [Q58EY4_HUMAN]	226.11	7.06	7	3	7	13	1.02713	13	7.76681	0.982549	13	7.7279	0.995432	13	10.562	0.964683	13	7.2283	0.951202	13	7.68759	0.965734	13	5.18084	1.03409	13	8.46437	1.02983	13	6.71043	1105	122.834	1.02713	0.982549	0.995432	0.964683	0.951202	0.965734	1.03409	1.02983	0.0386191	-0.025398	-0.00660563	-0.0518727	-0.0721764	-0.0503029	0.0483644	0.0424125
P20962	Parathymosin OS=Homo sapiens GN=PTMS PE=1 SV=2 - [PTMS_HUMAN]	225.6	28.43	5	3	3	15	0.914044	15	6.23272	1.03608	15	5.24877	1.02775	15	6.23162	1.01951	15	5.08949	1.00593	15	13.2645	0.988081	15	9.14916	0.995389	15	9.87668	1.03338	15	6.79692	102	11.5232	0.914044	1.03608	1.02775	1.01951	1.00593	0.988081	0.995389	1.03338	-0.129664	0.0511407	0.0394934	0.0278816	0.00853257	-0.0172994	-0.00666798	0.0473702
P58107	Epiplakin OS=Homo sapiens GN=EPPK1 PE=1 SV=2 - [EPIPL_HUMAN]	225.38	6.07	3	3	5	6	1.09638	6	11.3835	0.956506	6	10.6771	0.898321	6	13.2444	0.987721	6	9.66057	1.02152	6	14.1759	1.01992	6	10.2237	0.984774	6	2.80644	0.990582	6	4.31018	5090	555.279	1.09638	0.956506	0.898321	0.987721	1.02152	1.01992	0.984774	0.990582	0.132752	-0.0641537	-0.154697	-0.0178245	0.0307138	0.028458	-0.0221349	-0.013651
B4DZF1	cDNA FLJ56541, highly similar to Ubiquilin-2 OS=Homo sapiens PE=2 SV=1 - [B4DZF1_HUMAN]	224.98	17.38	3	3	6	11	1.03654	10	6.27809	0.976535	10	9.65799	0.99082	10	9.72241	1.009	10	4.90364	1.01048	10	5.44482	0.950312	10	6.52763	1.05133	10	8.69422	0.968755	10	9.10984	512	54.9651	1.03654	0.976535	0.99082	1.009	1.01048	0.950312	1.05133	0.968755	0.0517723	-0.034257	-0.0133047	0.0129244	0.0150467	-0.0735267	0.07222	-0.0457968
Q14692	Ribosome biogenesis protein BMS1 homolog OS=Homo sapiens GN=BMS1 PE=1 SV=1 - [BMS1_HUMAN]	224.86	4.21	1	4	4	8	1.01488	8	12.4793	0.948942	8	6.19105	1.02967	8	4.69342	1.0077	8	5.04993	1.01463	8	8.75624	0.976349	8	16.7329	0.95808	8	4.06288	1.08409	8	8.30049	1282	145.716	1.01488	0.948942	1.02967	1.0077	1.01463	0.976349	0.95808	1.08409	0.0213021	-0.0756082	0.0421834	0.0110664	0.0209523	-0.0345315	-0.0617823	0.116487
Q9NQG5	Regulation of nuclear pre-mRNA domain-containing protein 1B OS=Homo sapiens GN=RPRD1B PE=1 SV=1 - [RPR1B_HUMAN]	224.81	19.02	3	3	4	9	0.987159	9	11.6922	0.994295	9	3.2377	1.0209	9	8.80573	1.02484	9	2.99114	1.04303	9	5.37728	0.972468	9	6.85364	1.03115	9	2.20243	0.993665	9	2.6511	326	36.8772	0.987159	0.994295	1.0209	1.02484	1.04303	0.972468	1.03115	0.993665	-0.018645	-0.00825448	0.0298382	0.0353967	0.0607862	-0.040277	0.0442481	-0.00916904
B4DT77	Annexin OS=Homo sapiens GN=ANXA7 PE=2 SV=1 - [B4DT77_HUMAN]	224.582	15.77	8	5	5	14	1.28587	14	33.9487	1.02621	13	9.88193	0.851891	14	19.5862	0.991359	14	22.1924	0.991948	14	21.8093	0.939584	13	15.1648	1.0213	14	16.65	0.943821	14	19.043	336	37.7809	1.28587	1.02621	0.851891	0.991359	0.991948	0.939584	1.0213	0.943821	0.36274	0.0373311	-0.231259	-0.0125201	-0.0116642	-0.0899053	0.0304106	-0.0834144
F5GWP8	Junction plakoglobin OS=Homo sapiens GN=JUP PE=3 SV=1 - [F5GWP8_HUMAN]	224.533	17.94	13	1	10	19	1.01639	16	7.76379	1.00155	16	3.2682	0.995697	16	4.50267	1.01102	16	9.11229	1.0233	16	3.04018	0.979025	16	12.3805	1.00449	16	8.0791	0.97632	16	4.21512	591	66.3088	1.01639	1.00155	0.995697	1.01102	1.0233	0.979025	1.00449	0.97632	0.0234525	0.0022378	-0.00622108	0.0158103	0.0332345	-0.0305828	0.00645851	-0.0345745
P80723	Brain acid soluble protein 1 OS=Homo sapiens GN=BASP1 PE=1 SV=2 - [BASP1_HUMAN]	223.88	42.29	2	6	6	11	0.88763	11	8.31969	1.02176	11	10.4418	0.986013	11	13.7347	0.950701	11	3.09592	1.12999	11	5.88585	1.03502	11	8.84446	1.02266	11	7.1828	0.960604	11	10.836	227	22.68	0.88763	1.02176	0.986013	0.950701	1.12999	1.03502	1.02266	0.960604	-0.17197	0.0310632	-0.0203214	-0.0729366	0.176307	0.0496608	0.0323221	-0.0579865
Q8TAQ2-2	Isoform 2 of SWI/SNF complex subunit SMARCC2 OS=Homo sapiens GN=SMARCC2 - [SMRC2_HUMAN]	223.74	10.18	6	5	9	14	0.993777	14	6.53255	1.00343	14	4.09161	0.983231	14	9.8828	0.973955	14	4.95629	0.98566	14	5.42581	0.967979	14	5.1089	1.03905	14	6.43113	1.02421	14	5.67869	1130	124.764	0.993777	1.00343	0.983231	0.973955	0.98566	0.967979	1.03905	1.02421	-0.00900637	0.00494185	-0.0243972	-0.0380735	-0.020838	-0.0469522	0.055269	0.0345155
Q68D08	Putative uncharacterized protein DKFZp686B04128 OS=Homo sapiens GN=DKFZp686B04128 PE=2 SV=1 - [Q68D08_HUMAN]	223.29	34.26	15	8	8	12	1.0523	12	8.1614	0.979646	12	6.36724	0.979095	12	4.96557	0.975932	12	3.28145	1.00449	12	3.20787	0.966225	12	9.60546	1.03075	12	4.3446	0.990756	12	8.54733	324	36.7266	1.0523	0.979646	0.979095	0.975932	1.00449	0.966225	1.03075	0.990756	0.0735444	-0.029667	-0.0304791	-0.0351468	0.00646594	-0.0495685	0.0436998	-0.0133984
B4E206	cDNA FLJ55441, highly similar to Nuclear pore complex protein Nup133 OS=Homo sapiens PE=2 SV=1 - [B4E206_HUMAN]	222.97	12.63	6	8	8	10	1.02467	10	8.64505	0.991103	10	6.9702	0.991167	10	8.95223	0.998403	10	3.27866	0.981332	10	4.45107	0.98861	10	5.86709	1.03269	10	5.10889	1.00918	10	9.19085	1140	127.322	1.02467	0.991103	0.991167	0.998403	0.981332	0.98861	1.03269	1.00918	0.0351545	-0.0128927	-0.0128006	-0.00230537	-0.0271861	-0.0165264	0.0464099	0.0131807
B2RDM2	HCG1811539, isoform CRA_b OS=Homo sapiens GN=TXNDC5 PE=2 SV=1 - [B2RDM2_HUMAN]	222.95	36.42	5	9	9	16	0.98466	16	11.8828	1.00518	16	6.0565	1.0174	16	8.89208	1.00103	16	5.28126	0.999977	16	3.98269	1.01195	16	6.26114	1.04759	16	8.56315	0.989777	16	3.41284	324	36.155	0.98466	1.00518	1.0174	1.00103	0.999977	1.01195	1.04759	0.989777	-0.0223027	0.00745562	0.0248809	0.00147841	-3.38293e-05	0.0171425	0.0670777	-0.014825
P13489	Ribonuclease inhibitor OS=Homo sapiens GN=RNH1 PE=1 SV=2 - [RINI_HUMAN]	222.45	10.63	8	4	4	11	1.01136	11	13.4838	0.970531	11	12.6937	1.03942	11	8.01071	0.975708	11	3.73249	1.00424	11	5.92853	1.01114	11	7.10372	0.991171	11	7.52795	0.981556	11	5.03015	461	49.9411	1.01136	0.970531	1.03942	0.975708	1.00424	1.01114	0.991171	0.981556	0.0163017	-0.0431544	0.0557763	-0.0354779	0.00609915	0.0159845	-0.0127948	-0.0268571
P21281	V-type proton ATPase subunit B, brain isoform OS=Homo sapiens GN=ATP6V1B2 PE=1 SV=3 - [VATB2_HUMAN]	221.12	18.59	11	6	6	11	0.951201	11	7.52022	0.908917	11	9.64009	0.943244	11	17.2165	1.03604	11	5.00046	1.0197	11	10.401	1.01328	11	10.2087	1.04109	11	6.14568	0.987888	11	12.1656	511	56.4649	0.951201	0.908917	0.943244	1.03604	1.0197	1.01328	1.04109	0.987888	-0.0721782	-0.13778	-0.0842977	0.0510782	0.0281414	0.0190298	0.0580911	-0.0175807
F8WJN3	Cleavage and polyadenylation-specificity factor subunit 6 OS=Homo sapiens GN=CPSF6 PE=4 SV=1 - [F8WJN3_HUMAN]	221.06	15.27	6	6	6	9	1.01215	9	8.10642	1.00682	9	2.82898	0.991342	9	8.40662	0.962678	9	9.38436	0.984065	9	4.15789	0.980337	9	6.47843	1.00437	9	10.8645	0.971011	9	2.92858	478	52.2378	1.01215	1.00682	0.991342	0.962678	0.984065	0.980337	1.00437	0.971011	0.0174208	0.00980205	-0.0125452	-0.0548743	-0.0231747	-0.0286499	0.00628391	-0.0424407
B3KM97	cDNA FLJ10554 fis, clone NT2RP2002385, highly similar to Synaptic glycoprotein SC2 OS=Homo sapiens PE=2 SV=1 - [B3KM97_HUMAN]	220.926	12.01	5	4	4	7	0.999914	7	16.1297	1.01669	7	4.36825	1.05537	7	9.12858	0.993871	7	6.08903	1.0276	7	7.95033	0.964869	7	10.9403	0.933181	7	5.34778	0.966417	7	9.65527	308	36.0298	0.999914	1.01669	1.05537	0.993871	1.0276	0.964869	0.933181	0.966417	-0.000124283	0.0238802	0.077754	-0.00886929	0.0392732	-0.0515956	-0.0997705	-0.0492825
Q14160	Protein scribble homolog OS=Homo sapiens GN=SCRIB PE=1 SV=4 - [SCRIB_HUMAN]	220.58	8.65	10	8	8	9	1.09519	9	16.4988	1.03532	9	4.15836	0.999336	9	1.32978	0.963492	9	2.95373	0.959077	8	8.16673	0.960025	9	8.78279	1.01573	9	6.44487	1.03521	8	8.13825	1630	174.778	1.09519	1.03532	0.999336	0.963492	0.959077	0.960025	1.01573	1.03521	0.131184	0.0500831	-0.000957741	-0.0536555	-0.0602807	-0.0588563	0.0225203	0.0499216
P15170-2	Isoform 2 of Eukaryotic peptide chain release factor GTP-binding subunit ERF3A OS=Homo sapiens GN=GSPT1 - [ERF3A_HUMAN]	220.32	10.69	10	8	8	18	0.90902	18	6.8656	0.967688	18	10.2705	1.00933	18	9.01496	1.03426	18	4.50077	1.01688	18	5.25736	1.05698	18	6.30445	0.971637	18	6.26936	1.04128	18	4.33622	636	68.5571	0.90902	0.967688	1.00933	1.03426	1.01688	1.05698	0.971637	1.04128	-0.137616	-0.0473866	0.0133936	0.048598	0.0241502	0.079949	-0.0415105	0.0583575
B4DKU3	cDNA FLJ53449, highly similar to rRNA methyltransferase 3 (EC 2.1.1.-) OS=Homo sapiens PE=2 SV=1 - [B4DKU3_HUMAN]	220.29	12.26	2	5	5	7	0.955445	7	5.45321	0.986937	7	3.04555	0.95721	7	13.509	1.06476	7	4.09498	1.00852	7	2.90164	1.01347	7	12.4661	0.961494	7	4.46922	1.03589	7	6.27634	726	82.5283	0.955445	0.986937	0.95721	1.06476	1.00852	1.01347	0.961494	1.03589	-0.0657556	-0.0189707	-0.0630925	0.0905343	0.0122344	0.0193069	-0.056651	0.0508756
P15924	Desmoplakin OS=Homo sapiens GN=DSP PE=1 SV=3 - [DESP_HUMAN]	220.15	5.33	7	12	12	14	0.988216	14	6.41347	1.01913	14	6.14533	1.03932	14	7.9536	0.977234	14	3.61437	1.01514	14	2.94045	1.00725	14	5.52015	1.02777	14	4.52837	1.01945	14	5.07298	2871	331.569	0.988216	1.01913	1.03932	0.977234	1.01514	1.00725	1.02777	1.01945	-0.0171018	0.0273439	0.055644	-0.033224	0.0216814	0.010421	0.039517	0.027793
O95758-1	Isoform 1 of Polypyrimidine tract-binding protein 3 OS=Homo sapiens GN=PTBP3 - [PTBP3_HUMAN]	219.73	6.53	18	1	4	16	0.939598	7	8.7417	1.0508	7	5.20269	1.07124	7	4.42858	1.01495	7	3.88079	0.957221	7	0.932327	1.02536	7	5.41968	1.00878	7	2.20483	1.01537	7	2.87625	521	56.4664	0.939598	1.0508	1.07124	1.01495	0.957221	1.02536	1.00878	1.01537	-0.0898842	0.0714813	0.0992861	0.0214116	-0.0630754	0.0361266	0.0126116	0.0220066
A8K2Y2	cDNA FLJ78120, highly similar to Homo sapiens eukaryotic translation initiation factor 2, subunit 3 gamma, 52kDa (EIF2S3), mRNA OS=Homo sapiens PE=2 SV=1 - [A8K2Y2_HUMAN]	219.351	15.47	8	7	7	14	1.03133	14	13.9605	1.00056	14	10.534	0.935698	14	15.9561	0.970847	14	9.74115	0.920559	14	7.47514	1.00966	14	13.4903	0.974662	14	7.69075	0.984184	14	10.7354	472	51.0782	1.03133	1.00056	0.935698	0.970847	0.920559	1.00966	0.974662	0.984184	0.0445123	0.000813631	-0.0958851	-0.0426845	-0.119418	0.0138656	-0.0370266	-0.0230003
P25685	DnaJ homolog subfamily B member 1 OS=Homo sapiens GN=DNAJB1 PE=1 SV=4 - [DNJB1_HUMAN]	218.91	17.06	4	6	6	11	0.971099	11	9.60544	1.00281	11	11.643	1.06022	11	6.99645	0.990584	11	7.56461	0.983571	11	6.95596	0.982296	11	10.8624	0.946406	11	8.14479	1.00624	11	8.42297	340	38.0204	0.971099	1.00281	1.06022	0.990584	0.983571	0.982296	0.946406	1.00624	-0.0423102	0.004052	0.0843679	-0.0136495	-0.0238984	-0.0257705	-0.0794696	0.00897581
O95373	Importin-7 OS=Homo sapiens GN=IPO7 PE=1 SV=1 - [IPO7_HUMAN]	218.66	7.32	4	5	5	10	1.02424	10	8.91191	0.948469	10	10.0143	1.00422	10	7.49569	1.01461	10	4.97247	0.954518	10	7.69873	1.03917	10	2.50445	1.04058	10	6.68332	1.03814	10	7.71141	1038	119.44	1.02424	0.948469	1.00422	1.01461	0.954518	1.03917	1.04058	1.03814	0.0345574	-0.076327	0.00607852	0.0209253	-0.0671555	0.0554249	0.0573833	0.0539964
Q9Y2Z0-2	Isoform 2 of Suppressor of G2 allele of SKP1 homolog OS=Homo sapiens GN=SUGT1 - [SUGT1_HUMAN]	218.2	27.33	7	7	7	10	1.01838	10	7.91177	1.03138	10	3.93706	0.985208	10	7.13526	1.00596	10	3.22117	1.0241	10	5.1037	0.964082	10	6.06896	0.967528	10	4.96324	0.998344	10	7.20754	333	37.7809	1.01838	1.03138	0.985208	1.00596	1.0241	0.964082	0.967528	0.998344	0.026275	0.0445821	-0.0215	0.0085694	0.034354	-0.0527721	-0.0476245	-0.00239146
Q2NLC8	GSTK1 protein (Fragment) OS=Homo sapiens GN=GSTK1 PE=2 SV=1 - [Q2NLC8_HUMAN]	218.18	20.23	8	3	3	10	0.961689	10	5.49361	0.9811	10	6.19394	1.03123	10	8.23168	1.00359	10	5.34497	1.04208	10	7.07133	0.949861	10	7.19875	1.00856	10	6.47059	0.959041	10	5.42134	173	19.3722	0.961689	0.9811	1.03123	1.00359	1.04208	0.949861	1.00856	0.959041	-0.0563572	-0.0275286	0.0443621	0.00516805	0.0594593	-0.0742119	0.0122941	-0.0603362
Q15056-2	Isoform Short of Eukaryotic translation initiation factor 4H OS=Homo sapiens GN=EIF4H - [IF4H_HUMAN]	217.52	34.65	7	5	5	10	1.06931	10	6.36354	1.03478	10	7.11288	0.972172	10	13.633	1.02234	10	12.768	1.0185	10	7.8746	0.98535	10	11.0674	1.00051	10	6.511	0.993807	10	6.45266	228	25.1845	1.06931	1.03478	0.972172	1.02234	1.0185	0.98535	1.00051	0.993807	0.0966804	0.0493259	-0.0407161	0.0318788	0.0264498	-0.0212918	0.000739061	-0.0089627
E9PDQ8	Succinyl-CoA ligase [GDP-forming] subunit beta, mitochondrial OS=Homo sapiens GN=SUCLG2 PE=4 SV=1 - [E9PDQ8_HUMAN]	217.18	12.93	7	4	4	6	0.924362	6	2.65226	0.9871	6	5.10825	1.01365	6	1.60201	1.04508	6	1.68054	1.04445	6	1.63218	0.98612	6	2.40805	1.03791	6	4.21907	0.999415	6	2.0358	379	41.4125	0.924362	0.9871	1.01365	1.04508	1.04445	0.98612	1.03791	0.999415	-0.11347	-0.0187314	0.0195545	0.0636157	0.0627427	-0.0201648	0.0536745	-0.000844449
P35573-2	Isoform 5 of Glycogen debranching enzyme OS=Homo sapiens GN=AGL - [GDE_HUMAN]	217	6.47	4	9	9	13	0.969923	13	10.4075	0.95878	13	5.05628	1.02183	13	5.74334	1.02073	13	6.77056	0.991758	13	5.19025	1.004	13	3.71935	0.992512	13	12.3333	0.980559	13	11.2502	1515	172.516	0.969923	0.95878	1.02183	1.02073	0.991758	1.004	0.992512	0.980559	-0.0440584	-0.0607279	0.0311519	0.0295976	-0.0119404	0.00575943	-0.0108439	-0.0283233
P30040	Endoplasmic reticulum resident protein 29 OS=Homo sapiens GN=ERP29 PE=1 SV=4 - [ERP29_HUMAN]	214.95	31.42	4	7	7	12	0.954754	12	10.2641	1.02009	12	4.1788	1.01695	12	11.3497	1.01967	12	5.32784	1.04818	12	2.8238	0.950467	12	3.93516	1.01695	12	5.65788	0.976807	12	4.25336	261	28.9752	0.954754	1.02009	1.01695	1.01967	1.04818	0.950467	1.01695	0.976807	-0.0667985	0.0286968	0.0242454	0.028101	0.067892	-0.0732917	0.0242474	-0.0338539
B2RDF5	cDNA, FLJ96587, highly similar to Homo sapiens SUMO-1 activating enzyme subunit 2 (UBA2), mRNA OS=Homo sapiens PE=2 SV=1 - [B2RDF5_HUMAN]	214.63	13.13	8	6	6	9	1.00214	9	6.21128	0.984259	9	12.9483	0.967874	9	7.21639	0.934043	9	11.0356	0.999154	9	9.84455	1.00727	9	14.3166	0.992052	9	3.19991	1.07021	9	4.59849	640	71.1352	1.00214	0.984259	0.967874	0.934043	0.999154	1.00727	0.992052	1.07021	0.00307943	-0.02289	-0.0471083	-0.0984392	-0.00122039	0.0104456	-0.011513	0.0978934
P13804-2	Isoform 2 of Electron transfer flavoprotein subunit alpha, mitochondrial OS=Homo sapiens GN=ETFA - [ETFA_HUMAN]	214.47	30.99	7	6	6	10	0.965864	10	7.20022	1.00922	10	4.74858	1.01	10	7.08667	0.996654	10	3.77585	0.991283	10	8.60738	1.01342	10	7.20567	0.988241	10	5.88494	1.00949	10	5.92945	284	30.0069	0.965864	1.00922	1.01	0.996654	0.991283	1.01342	0.988241	1.00949	-0.0501074	0.0132347	0.0143547	-0.00483573	-0.0126308	0.0192344	-0.0170658	0.0136225
P49721	Proteasome subunit beta type-2 OS=Homo sapiens GN=PSMB2 PE=1 SV=1 - [PSB2_HUMAN]	214.27	24.38	3	4	4	9	0.905218	9	12.3839	0.977645	9	6.2595	0.926276	9	12.5654	1.02581	9	2.52465	1.06666	9	9.79995	0.932956	9	8.91027	1.03351	9	3.1513	0.979345	9	15.8209	201	22.8217	0.905218	0.977645	0.926276	1.02581	1.06666	0.932956	1.03351	0.979345	-0.143664	-0.032617	-0.110486	0.0367585	0.0931036	-0.100119	0.0475488	-0.0301104
O75400-2	Isoform 2 of Pre-mRNA-processing factor 40 homolog A OS=Homo sapiens GN=PRPF40A - [PR40A_HUMAN]	213.89	6.99	5	5	5	8	1.01578	8	13.6463	0.915404	8	8.61382	1.04369	8	5.6813	1.00798	8	6.40554	0.965596	8	6.80827	0.985997	8	16.4399	0.996415	8	4.37168	1.0101	8	10.0231	930	105.86	1.01578	0.915404	1.04369	1.00798	0.965596	0.985997	0.996415	1.0101	0.0225882	-0.127519	0.0616932	0.0114678	-0.0505078	-0.0203455	-0.00518134	0.0145004
G3V5Q1	DNA-(apurinic or apyrimidinic site) lyase (Fragment) OS=Homo sapiens GN=APEX1 PE=4 SV=1 - [G3V5Q1_HUMAN]	212.46	26.86	9	5	5	9	1.03606	9	10.9065	0.956039	9	3.58868	1.01932	9	11.1522	0.977637	9	4.0772	0.99341	9	7.4361	0.972339	9	2.7819	1.09976	9	6.13581	0.987762	9	8.20791	242	27.1079	1.03606	0.956039	1.01932	0.977637	0.99341	0.972339	1.09976	0.987762	0.051114	-0.0648582	0.0276042	-0.0326294	-0.00953942	-0.0404683	0.137183	-0.0177648
Q0QF12	Succinate dehydrogenase complex subunit A (Fragment) OS=Homo sapiens GN=SDHA PE=2 SV=1 - [Q0QF12_HUMAN]	212.41	6.36	12	3	3	9	1.03799	9	12.9113	1.00826	9	13.8963	1.00394	9	10.0118	0.957735	9	9.57237	0.95552	9	18.0921	1.04495	9	14.6308	1.04717	9	9.35667	0.967331	9	9.25447	550	60.0127	1.03799	1.00826	1.00394	0.957735	0.95552	1.04495	1.04717	0.967331	0.0537901	0.011861	0.00567915	-0.0623014	-0.0656413	0.0634387	0.0664943	-0.047918
E7EQT4	Apoptotic chromatin condensation inducer in the nucleus OS=Homo sapiens GN=ACIN1 PE=4 SV=2 - [E7EQT4_HUMAN]	211.7	8.61	9	9	9	12	1.03438	12	11.6897	1.01258	12	5.2843	1.01841	12	3.64285	0.985542	12	7.04888	0.998949	12	4.44434	0.96931	12	3.91265	0.978879	12	4.3709	0.993969	12	3.18416	1301	147.275	1.03438	1.01258	1.01841	0.985542	0.998949	0.96931	0.978879	0.993969	0.0487619	0.0180373	0.0263234	-0.0210114	-0.00151749	-0.0449705	-0.030797	-0.00872667
P50443	Sulfate transporter OS=Homo sapiens GN=SLC26A2 PE=1 SV=2 - [S26A2_HUMAN]	211.68	6.5	1	4	4	8	0.922239	8	7.76548	0.969872	8	5.18199	1.06369	8	4.49359	1.06336	8	3.84764	1.04026	8	8.22521	0.985979	8	10.7887	0.991808	8	3.28143	0.995588	8	4.34225	739	81.6089	0.922239	0.969872	1.06369	1.06336	1.04026	0.985979	0.991808	0.995588	-0.116787	-0.0441337	0.0890751	0.0886324	0.0569443	-0.0203711	-0.0118668	-0.00637985
P17812	CTP synthase 1 OS=Homo sapiens GN=CTPS1 PE=1 SV=2 - [PYRG1_HUMAN]	211.52	12.01	5	6	6	7	1.00863	7	10.0024	0.978675	7	6.49858	0.999677	7	8.46128	0.992542	7	2.09358	1.01271	7	8.92954	0.954792	7	6.75327	1.00045	7	3.02643	1.02194	7	13.4505	591	66.648	1.00863	0.978675	0.999677	0.992542	1.01271	0.954792	1.00045	1.02194	0.0124034	-0.0310978	-0.000466472	-0.0107999	0.0182245	-0.0667419	0.000644097	0.0313049
P46108	Adapter molecule crk OS=Homo sapiens GN=CRK PE=1 SV=2 - [CRK_HUMAN]	210.05	29.28	3	6	6	10	0.996957	10	9.22852	1.01165	10	5.99383	1.02602	10	11.0354	0.989255	10	4.54615	1.01733	10	5.51131	1.01872	10	6.2612	0.977363	10	5.22819	1.03133	10	5.25733	304	33.81	0.996957	1.01165	1.02602	0.989255	1.01733	1.01872	0.977363	1.03133	-0.00439714	0.0167103	0.0370527	-0.0155853	0.0247917	0.0267588	-0.033033	0.0445057
Q9NX55	Huntingtin-interacting protein K OS=Homo sapiens GN=HYPK PE=1 SV=2 - [HYPK_HUMAN]	209.98	36.43	1	3	3	7	1.05635	7	5.14149	1.02525	7	6.21956	1.01186	7	6.11899	0.978435	7	9.72674	1.00206	7	2.10857	0.954729	7	8.19619	0.995159	7	12.0215	1.0831	7	7.33874	129	14.6564	1.05635	1.02525	1.01186	0.978435	1.00206	0.954729	0.995159	1.0831	0.0790917	0.035974	0.0170035	-0.0314523	0.00297008	-0.0668365	-0.00700072	0.115163
P55036	26S proteasome non-ATPase regulatory subunit 4 OS=Homo sapiens GN=PSMD4 PE=1 SV=1 - [PSMD4_HUMAN]	209.861	19.89	9	4	5	7	0.973537	5	3.68412	0.993735	5	2.75511	1.06175	5	1.17882	1.01697	5	1.20915	0.961644	5	7.91797	1.07506	5	12.9531	1.0102	5	7.16668	1.0014	5	2.72338	377	40.7112	0.973537	0.993735	1.06175	1.01697	0.961644	1.07506	1.0102	1.0014	-0.0386928	-0.00906694	0.0864402	0.0242733	-0.0564259	0.104418	0.0146461	0.00201481
Q07960	Rho GTPase-activating protein 1 OS=Homo sapiens GN=ARHGAP1 PE=1 SV=1 - [RHG01_HUMAN]	209.83	12.07	4	3	3	6	1.06764	6	9.50101	1.03434	6	11.6428	1.04051	6	4.73134	0.984402	6	2.83372	1.02529	6	9.0265	0.891076	6	20.4172	1.00689	6	4.73425	0.945763	6	9.14154	439	50.4042	1.06764	1.03434	1.04051	0.984402	1.02529	0.891076	1.00689	0.945763	0.09443	0.048714	0.0572842	-0.022681	0.0360382	-0.166379	0.00991191	-0.08045
B4DRA5	cDNA FLJ61346, highly similar to Protein transport protein Sec23B OS=Homo sapiens PE=2 SV=1 - [B4DRA5_HUMAN]	209.83	5.53	6	2	3	6	1.07323	6	7.74492	1.02276	6	8.16561	0.943754	6	6.76529	0.981187	6	5.14223	1.01085	6	5.69869	1.00042	6	4.14057	0.963672	6	4.06892	0.991215	6	1.74109	742	83.7562	1.07323	1.02276	0.943754	0.981187	1.01085	1.00042	0.963672	0.991215	0.101962	0.0324653	-0.0835178	-0.0274002	0.0155688	0.000612438	-0.0533852	-0.0127298
B4DTU7	cDNA FLJ52076, highly similar to Homo sapiens aldehyde dehydrogenase 1 family, member L2 (ALDH1L2), mRNA OS=Homo sapiens PE=2 SV=1 - [B4DTU7_HUMAN]	209.39	8.56	9	6	6	9	1.13945	9	13.8324	0.992552	9	3.77048	0.996977	9	11.178	0.998701	9	4.65796	0.985706	9	2.63237	0.914298	9	11.6047	1.01363	9	5.8376	0.968011	9	10.6348	923	101.651	1.13945	0.992552	0.996977	0.998701	0.985706	0.914298	1.01363	0.968011	0.188342	-0.0107857	-0.00436736	-0.00187488	-0.0207702	-0.129263	0.0195381	-0.0469051
P51114-3	Isoform 3 of Fragile X mental retardation syndrome-related protein 1 OS=Homo sapiens GN=FXR1 - [FXR1_HUMAN]	209.25	12.69	11	5	6	11	1.00842	11	9.42614	1.02106	11	5.74922	0.988698	11	2.76008	0.970027	11	3.92542	0.997249	11	8.86372	1.0068	11	7.37972	0.988863	11	3.28102	0.986495	11	6.639	536	59.8831	1.00842	1.02106	0.988698	0.970027	0.997249	1.0068	0.988863	0.986495	0.0121037	0.0300627	-0.0163983	-0.0439036	-0.00397371	0.0097812	-0.0161581	-0.0196159
B1AH89	Tubulin tyrosine ligase-like family, member 12 OS=Homo sapiens GN=TTLL12 PE=4 SV=1 - [B1AH89_HUMAN]	209.19	14.94	3	7	7	10	0.982741	10	12.8237	1.00361	10	3.26696	1.01	10	16.7479	0.995962	10	5.68743	0.994384	10	7.02328	0.957535	10	8.13598	1.02155	10	6.53146	0.981398	10	5.58816	636	73.5006	0.982741	1.00361	1.01	0.995962	0.994384	0.957535	1.02155	0.981398	-0.0251168	0.00519921	0.0143603	-0.00583731	-0.00812476	-0.0626034	0.0307538	-0.0270901
B4DTP3	cDNA FLJ57343, highly similar to Homo sapiens ankyrin repeat domain 17 (ANKRD17), transcript variant 1, mRNA (Fragment) OS=Homo sapiens PE=2 SV=1 - [B4DTP3_HUMAN]	209.05	4.54	22	4	4	9	1.00782	9	8.05559	0.958208	9	6.73123	1.05811	9	14.083	0.997847	9	5.88822	1.01537	9	5.48108	0.995916	9	10.7112	1.00427	9	8.14076	1.00377	9	7.66339	1300	138.544	1.00782	0.958208	1.05811	0.997847	1.01537	0.995916	1.00427	1.00377	0.0112371	-0.0615888	0.0814853	-0.00310908	0.0220076	-0.00590346	0.00615418	0.00542291
Q6IBT1	Proteasome subunit beta type OS=Homo sapiens GN=PSMB7 PE=2 SV=1 - [Q6IBT1_HUMAN]	208.52	28.52	6	6	6	11	0.998982	11	10.2911	1.00832	11	5.08915	1.04098	10	6.38603	1.00968	11	8.3819	0.991548	11	7.10588	0.972584	11	19.4574	0.963207	11	9.68931	1.01745	11	17.6604	277	29.9182	0.998982	1.00832	1.04098	1.00968	0.991548	0.972584	0.963207	1.01745	-0.00146887	0.0119557	0.0579457	0.0138969	-0.0122449	-0.0401056	-0.0540822	0.0249519
E9PC80	Interferon-induced, double-stranded RNA-activated protein kinase OS=Homo sapiens GN=EIF2AK2 PE=4 SV=1 - [E9PC80_HUMAN]	208.51	13.92	9	5	5	9	1.09214	9	9.57092	0.942238	9	5.83006	1.04207	9	10.2939	0.996639	9	12.9696	1.01303	9	2.25877	0.982892	9	5.04242	0.971016	9	6.57618	1.0329	9	3.13962	510	57.3552	1.09214	0.942238	1.04207	0.996639	1.01303	0.982892	0.971016	1.0329	0.127164	-0.0858369	0.0594487	-0.00485635	0.018677	-0.0248957	-0.0424335	0.0467061
Q9UBQ7	Glyoxylate reductase/hydroxypyruvate reductase OS=Homo sapiens GN=GRHPR PE=1 SV=1 - [GRHPR_HUMAN]	208.07	21.65	3	5	5	6	1.00535	6	7.89671	1.03663	6	11.2472	1.06312	6	14.109	1.00741	6	5.87373	1.03209	6	3.80616	0.874191	6	11.7566	0.984216	6	10.8397	0.945618	6	8.74549	328	35.6457	1.00535	1.03663	1.06312	1.00741	1.03209	0.874191	0.984216	0.945618	0.0076954	0.0518968	0.0883031	0.0106496	0.0455696	-0.19398	-0.0229528	-0.0806702
Q9Y285	Phenylalanine--tRNA ligase alpha subunit OS=Homo sapiens GN=FARSA PE=1 SV=3 - [SYFA_HUMAN]	207.65	16.73	7	7	7	11	1.00433	11	6.7442	1.03588	11	5.58007	0.997736	11	6.83377	0.98865	11	7.60841	1.00009	11	7.58693	0.987231	11	7.99685	1.00875	11	8.88303	0.996347	11	8.96731	508	57.5275	1.00433	1.03588	0.997736	0.98865	1.00009	0.987231	1.00875	0.996347	0.00623683	0.0508623	-0.00327014	-0.0164689	0.00012325	-0.0185405	0.0125677	-0.00527958
P35237	Serpin B6 OS=Homo sapiens GN=SERPINB6 PE=1 SV=3 - [SPB6_HUMAN]	207.22	28.46	4	7	7	10	1.00498	10	10.4604	1.00965	10	5.78976	0.997669	10	2.55794	1.00398	10	8.76458	0.999037	10	2.70896	0.988693	10	7.93807	0.993618	10	4.60305	0.994094	10	5.01299	376	42.5941	1.00498	1.00965	0.997669	1.00398	0.999037	0.988693	0.993618	0.994094	0.00717268	0.0138566	-0.00336647	0.00572844	-0.00138997	-0.0164051	-0.00923733	-0.00854572
A8K8F6	cDNA FLJ78417, highly similar to Homo sapiens low density lipoprotein receptor-related protein associated protein 1 (LRPAP1), mRNA OS=Homo sapiens PE=2 SV=1 - [A8K8F6_HUMAN]	207.16	19.89	3	7	7	13	0.965126	13	5.61703	1.04133	13	10.5818	0.986757	13	11.3634	0.98193	13	4.31293	1.00969	13	2.79672	0.984183	13	10.6042	0.988068	13	5.6426	0.982302	13	11.5168	357	41.3879	0.965126	1.04133	0.986757	0.98193	1.00969	0.984183	0.988068	0.982302	-0.0512115	0.0584293	-0.0192326	-0.0263079	0.0139056	-0.023001	-0.0173172	-0.0257617
P31942-3	Isoform 3 of Heterogeneous nuclear ribonucleoprotein H3 OS=Homo sapiens GN=HNRNPH3 - [HNRH3_HUMAN]	206.64	17.51	8	4	4	8	0.952097	8	11.5674	1.01943	8	4.75528	1.05592	8	7.17549	0.986772	8	5.02377	1.01126	8	7.32812	0.953454	8	8.82657	1.0384	8	4.61009	0.98015	8	3.1785	297	31.5054	0.952097	1.01943	1.05592	0.986772	1.01126	0.953454	1.0384	0.98015	-0.0708203	0.027763	0.0785021	-0.019212	0.0161478	-0.0687652	0.0543689	-0.0289256
B2RE88	cDNA, FLJ96465, highly similar to Homo sapiens solute carrier family 25 (mitochondrial carrier;phosphate carrier), member 3 (SLC25A3), nuclear gene encodingmitochondrial protein, transcript variant 1b, mRNA OS=Homo sapiens PE=2 SV=1 - [B2RE88_HUMAN]	206.1	21.33	9	7	7	15	0.963732	15	10.8233	1.04926	15	6.29227	1.03327	15	5.67525	1.016	15	6.48786	0.948354	15	6.15717	0.979293	15	5.51418	1.00168	15	6.3626	0.988322	15	4.7493	361	39.9226	0.963732	1.04926	1.03327	1.016	0.948354	0.979293	1.00168	0.988322	-0.053296	0.0693776	0.0472109	0.0228933	-0.0765025	-0.0301879	0.00242073	-0.0169472
Q13347	Eukaryotic translation initiation factor 3 subunit I OS=Homo sapiens GN=EIF3I PE=1 SV=1 - [EIF3I_HUMAN]	205.89	21.23	4	6	6	14	0.966405	14	6.83806	1.07756	14	3.91589	1.01171	14	5.17836	1.02259	14	6.71863	0.999903	14	3.29391	0.975894	14	5.83368	0.968207	14	8.87072	0.981972	14	8.08782	325	36.4786	0.966405	1.07756	1.01171	1.02259	0.999903	0.975894	0.968207	0.981972	-0.0493002	0.107766	0.0167889	0.0322265	-0.000139316	-0.0352042	-0.0466123	-0.0262462
B4DP09	cDNA FLJ53072, highly similar to Calponin-3 OS=Homo sapiens PE=2 SV=1 - [B4DP09_HUMAN]	205.89	20.49	5	4	5	8	0.937716	8	8.44244	0.981207	8	11.0907	1.03611	8	2.8671	0.979634	8	9.83283	1.0014	8	5.47276	0.988958	8	6.13835	0.985319	8	2.84616	1.01421	8	5.24	283	31.3762	0.937716	0.981207	1.03611	0.979634	1.0014	0.988958	0.985319	1.01421	-0.0927774	-0.0273706	0.0511777	-0.0296853	0.00202269	-0.0160188	-0.0213379	0.0203574
Q96TA1-2	Isoform 2 of Niban-like protein 1 OS=Homo sapiens GN=FAM129B - [NIBL1_HUMAN]	205.699	14.32	4	7	8	11	1.04283	9	8.2573	1.0058	9	6.44735	1.0266	9	7.06086	0.989656	9	3.59056	1.00303	9	1.79145	0.952801	9	5.52072	0.985808	9	9.48751	0.989721	9	5.48974	733	82.6309	1.04283	1.0058	1.0266	0.989656	1.00303	0.952801	0.985808	0.989721	0.0604985	0.00833778	0.0378701	-0.0150009	0.00436677	-0.0697528	-0.0206221	-0.0149059
Q13126-4	Isoform 4 of S-methyl-5'-thioadenosine phosphorylase OS=Homo sapiens GN=MTAP - [MTAP_HUMAN]	205.46	31.07	17	5	5	9	1.0647	9	8.22681	0.976533	9	11.3454	0.994155	9	7.86646	0.985641	9	7.60783	0.994375	9	6.00753	0.970872	9	7.14691	1.03419	9	4.24962	0.976079	9	6.3491	280	30.8177	1.0647	0.976533	0.994155	0.985641	0.994375	0.970872	1.03419	0.976079	0.0904423	-0.0342591	-0.008457	-0.0208657	-0.00813793	-0.0426464	0.0485018	-0.0349295
Q2TAY7	WD40 repeat-containing protein SMU1 OS=Homo sapiens GN=SMU1 PE=1 SV=2 - [SMU1_HUMAN]	205.03	7.41	1	3	3	6	1.21301	6	12.2338	0.921155	6	20.5707	0.896765	6	10.6906	0.98701	6	3.28664	0.985503	6	7.23021	0.910367	6	14.4788	1.11194	6	8.90922	1.033	6	15.1328	513	57.5072	1.21301	0.921155	0.896765	0.98701	0.985503	0.910367	1.11194	1.033	0.278591	-0.118484	-0.157198	-0.0188632	-0.0210675	-0.13548	0.153074	0.0468442
A8KA19	cDNA FLJ75831, highly similar to Homo sapiens exportin, tRNA (nuclear export receptor for tRNAs) (XPOT), mRNA OS=Homo sapiens PE=2 SV=1 - [A8KA19_HUMAN]	204.97	7.17	5	6	6	7	0.967992	7	6.77821	1.01543	7	4.31956	0.994092	7	3.73652	1.0384	7	4.2627	0.937436	7	5.58754	1.0036	7	14.0786	1.00065	7	8.49229	1.04484	7	2.49435	962	109.849	0.967992	1.01543	0.994092	1.0384	0.937436	1.0036	1.00065	1.04484	-0.0469324	0.0220952	-0.00854914	0.0543613	-0.0932082	0.00518315	0.000939636	0.0632753
P00568	Adenylate kinase isoenzyme 1 OS=Homo sapiens GN=AK1 PE=1 SV=3 - [KAD1_HUMAN]	204.95	34.54	6	5	5	9	1.05419	9	12.6983	0.983883	9	2.34567	0.957019	9	7.6951	0.965081	9	6.8538	1.04038	9	5.14107	0.976473	9	5.11516	1.01605	9	4.03735	0.993017	9	5.49995	194	21.6213	1.05419	0.983883	0.957019	0.965081	1.04038	0.976473	1.01605	0.993017	0.0761372	-0.023441	-0.0633808	-0.0512779	0.0571053	-0.0343482	0.0229681	-0.0101101
P61758	Prefoldin subunit 3 OS=Homo sapiens GN=VBP1 PE=1 SV=3 - [PFD3_HUMAN]	204.58	28.93	5	5	5	10	0.992298	10	6.0068	0.983836	10	8.83715	0.98553	10	10.2974	0.985355	10	6.27098	1.0183	10	3.02986	1.01178	10	6.70918	0.980998	10	7.14767	1.03737	10	4.00385	197	22.6434	0.992298	0.983836	0.98553	0.985355	1.0183	1.01178	0.980998	1.03737	-0.0111542	-0.0235099	-0.021028	-0.0212839	0.0261687	0.0168908	-0.0276777	0.0529326
Q70UQ0-4	Isoform 4 of Inhibitor of nuclear factor kappa-B kinase-interacting protein OS=Homo sapiens GN=IKBIP - [IKIP_HUMAN]	204.56	19.63	1	4	6	10	1.0192	10	15.4668	0.980383	10	13.3419	0.956411	10	10.1123	1.01168	10	4.67265	1.01647	10	7.58584	1.00494	10	11.081	0.989292	10	7.2049	0.998796	10	2.18558	377	43.0565	1.0192	0.980383	0.956411	1.01168	1.01647	1.00494	0.989292	0.998796	0.027433	-0.028582	-0.0642972	0.0167481	0.0235625	0.00711358	-0.0155314	-0.00173756
Q9H6S3	Epidermal growth factor receptor kinase substrate 8-like protein 2 OS=Homo sapiens GN=EPS8L2 PE=1 SV=2 - [ES8L2_HUMAN]	204.38	16.92	5	9	9	11	1.00518	11	7.4476	1.03288	11	4.76839	0.987773	11	9.25759	0.993515	11	3.02348	0.97391	11	6.11337	0.963208	11	8.50946	1.00597	11	6.2315	1.02482	11	1.65172	715	80.5701	1.00518	1.03288	0.987773	0.993515	0.97391	0.963208	1.00597	1.02482	0.00745304	0.0466705	-0.0177486	-0.00938563	-0.0381391	-0.0540801	0.00858271	0.0353719
P62266	40S ribosomal protein S23 OS=Homo sapiens GN=RPS23 PE=1 SV=3 - [RS23_HUMAN]	204.3	20.98	5	3	3	11	0.932601	11	8.54496	0.959191	11	8.82314	1.01593	11	7.02948	1.02129	11	2.99217	0.956303	11	6.99693	1.08825	11	9.72003	0.985818	11	2.09467	1.0634	11	9.3523	143	15.7977	0.932601	0.959191	1.01593	1.02129	0.956303	1.08825	0.985818	1.0634	-0.100669	-0.0601105	0.0228054	0.030389	-0.06446	0.122004	-0.0206062	0.0886881
B4DLI2	cDNA FLJ55714, highly similar to Dolichyl-diphosphooligosaccharide--protein glycosyltransferase 48 kDa subunit (EC 2.4.1.119) OS=Homo sapiens PE=2 SV=1 - [B4DLI2_HUMAN]	204.28	17.81	4	8	8	14	1.01343	14	13.1092	1.03066	14	2.89357	0.979101	14	6.36223	1.01891	14	3.60401	0.995926	14	4.23399	1.00355	14	4.92845	1.01366	14	6.01223	0.986299	14	4.6155	438	48.949	1.01343	1.03066	0.979101	1.01891	0.995926	1.00355	1.01366	0.986299	0.0192469	0.0435682	-0.0304705	0.0270295	-0.00588935	0.00511018	0.019567	-0.0199034
Q5QPM0	RNA binding protein, autoantigenic (HnRNP-associated with lethal yellow homolog (Mouse)) (Fragment) OS=Homo sapiens GN=RALY PE=2 SV=1 - [Q5QPM0_HUMAN]	203.96	21.51	15	4	4	7	1.02905	3	6.60836	1.03927	3	5.33595	1.01494	3	0.920642	1.04853	3	1.24505	1.00867	3	2.05901	1.04381	3	2.56109	0.988951	3	7.18153	1.00001	3	3.61208	172	18.7061	1.02905	1.03927	1.01494	1.04853	1.00867	1.04381	0.988951	1.00001	0.0413163	0.0555701	0.0213913	0.068369	0.0124476	0.0618579	-0.0160286	1.41748e-05
Q9H6T3	RNA polymerase II-associated protein 3 OS=Homo sapiens GN=RPAP3 PE=1 SV=2 - [RPAP3_HUMAN]	203.65	17.44	3	9	9	10	0.968981	10	3.22336	1.01801	10	2.90588	0.979594	10	5.96132	1.03108	10	5.9279	1.0237	10	6.67572	1.05379	10	7.60372	0.980509	10	3.82623	0.995507	10	6.47057	665	75.6719	0.968981	1.01801	0.979594	1.03108	1.0237	1.05379	0.980509	0.995507	-0.0454592	0.0257497	-0.0297437	0.0441543	0.0337959	0.0755834	-0.0283974	-0.00649692
Q96AG4	Leucine-rich repeat-containing protein 59 OS=Homo sapiens GN=LRRC59 PE=1 SV=1 - [LRC59_HUMAN]	203.4	31.27	2	10	10	15	0.971894	15	6.57357	1.02509	15	12.3841	1.00892	15	8.8044	1.00036	15	3.45799	0.973242	15	4.55962	1.08954	15	9.96602	0.962253	15	3.36253	0.987346	15	7.00764	307	34.9089	0.971894	1.02509	1.00892	1.00036	0.973242	1.08954	0.962253	0.987346	-0.041129	0.0357484	0.0128158	0.000523892	-0.0391302	0.123717	-0.0555117	-0.0183721
Q13620-3	Isoform 3 of Cullin-4B OS=Homo sapiens GN=CUL4B - [CUL4B_HUMAN]	203.37	12.83	5	4	8	10	0.991592	10	9.19058	0.985419	10	6.81318	1.04353	10	3.35811	1.02968	10	5.94364	1.00513	10	5.90889	0.998437	10	4.29581	0.992225	10	5.669	0.990068	10	3.41115	717	83.9636	0.991592	0.985419	1.04353	1.02968	1.00513	0.998437	0.992225	0.990068	-0.0121814	-0.0211911	0.0614671	0.0422018	0.00738802	-0.00225706	-0.0112615	-0.0144012
E5RJR5	S-phase kinase-associated protein 1 OS=Homo sapiens GN=SKP1 PE=4 SV=1 - [E5RJR5_HUMAN]	203.33	20.25	6	4	4	8	1.00412	8	3.04248	0.993584	8	5.11516	1.00207	8	4.58365	0.999641	8	7.469	0.99436	8	7.56231	1.00202	8	6.44808	1.04434	8	11.1494	0.989171	8	2.00095	163	18.7083	1.00412	0.993584	1.00207	0.999641	0.99436	1.00202	1.04434	0.989171	0.00593294	-0.00928667	0.00298996	-0.000518504	-0.0081597	0.00290464	0.0625898	-0.0157081
P46977	Dolichyl-diphosphooligosaccharide--protein glycosyltransferase subunit STT3A OS=Homo sapiens GN=STT3A PE=1 SV=2 - [STT3A_HUMAN]	203.06	9.93	6	6	6	9	0.969278	9	4.95012	0.995701	9	4.58644	1.03938	9	4.03208	1.01419	9	2.90453	1.03798	9	2.89811	0.997777	9	5.43598	1.02121	9	8.36904	1.00067	9	5.27087	705	80.4768	0.969278	0.995701	1.03938	1.01419	1.03798	0.997777	1.02121	1.00067	-0.0450169	-0.00621578	0.0557163	0.0203321	0.0537793	-0.00321034	0.0302801	0.000965122
Q53FE8	cDNA FLJ36526 fis, clone TRACH2003347, highly similar to NSFL1 cofactor p47 (Fragment) OS=Homo sapiens PE=2 SV=1 - [Q53FE8_HUMAN]	203.012	21.89	9	6	6	9	1.00648	9	15.0365	0.996412	9	5.98296	0.989818	9	12.642	0.982769	9	5.13782	0.989565	9	8.91192	0.985373	9	8.36413	1.01162	9	8.18774	0.987566	9	6.51502	370	40.5473	1.00648	0.996412	0.989818	0.982769	0.989565	0.985373	1.01162	0.987566	0.00931457	-0.00518549	-0.014765	-0.0250755	-0.0151336	-0.0212579	0.016666	-0.0180506
Q9NZL9-4	Isoform 4 of Methionine adenosyltransferase 2 subunit beta OS=Homo sapiens GN=MAT2B - [MAT2B_HUMAN]	202.893	26.47	10	6	6	11	1.05261	11	17.5862	0.97951	11	7.20732	0.968639	11	8.16206	0.997284	11	9.77279	0.99365	11	6.9172	0.964694	11	7.90559	0.974385	11	7.04909	1.03215	11	5.81744	306	34.5614	1.05261	0.97951	0.968639	0.997284	0.99365	0.964694	0.974385	1.03215	0.0739705	-0.0298672	-0.0459697	-0.00392397	-0.00919072	-0.0518573	-0.0374357	0.0456596
P08754	Guanine nucleotide-binding protein G(k) subunit alpha OS=Homo sapiens GN=GNAI3 PE=1 SV=3 - [GNAI3_HUMAN]	201.46	22.03	23	3	5	9	1.06715	6	6.63094	1.0647	6	4.72474	1.05378	6	4.5884	0.960533	6	2.67095	0.992964	6	5.13878	0.943714	6	3.36078	1.01251	6	8.09334	0.930501	6	10.696	354	40.5063	1.06715	1.0647	1.05378	0.960533	0.992964	0.943714	1.01251	0.930501	0.0937671	0.0904422	0.0755751	-0.0580935	-0.0101874	-0.083578	0.0179414	-0.103921
Q96CT7	Coiled-coil domain-containing protein 124 OS=Homo sapiens GN=CCDC124 PE=1 SV=1 - [CC124_HUMAN]	201.13	18.83	1	4	4	6	1.00959	6	2.74259	0.98888	6	9.04279	0.999075	6	9.44293	0.959714	6	2.04661	0.996806	6	4.92087	0.974138	6	10.0123	1.08269	6	7.38958	0.982746	6	3.52227	223	25.8196	1.00959	0.98888	0.999075	0.959714	0.996806	0.974138	1.08269	0.982746	0.0137713	-0.0161327	-0.00133536	-0.0593242	-0.00461597	-0.0378015	0.114623	-0.02511
H3BND8	Ubiquitin carboxyl-terminal hydrolase (Fragment) OS=Homo sapiens GN=USP7 PE=3 SV=1 - [H3BND8_HUMAN]	200.94	15.29	14	11	11	13	0.992506	13	5.60383	1.0027	13	4.6338	1.07405	13	9.57521	1.0025	13	6.29874	1.03201	13	3.05783	1.00026	13	6.63344	0.962428	13	4.11501	0.989126	13	7.35457	909	105.481	0.992506	1.0027	1.07405	1.0025	1.03201	1.00026	0.962428	0.989126	-0.0108527	0.00389124	0.103056	0.00360203	0.0454552	0.00037086	-0.0552489	-0.0157743
B5BU25	U2 small nuclear RNA auxiliary factor 2 isoform b OS=Homo sapiens GN=U2AF2 PE=2 SV=1 - [B5BU25_HUMAN]	200.871	21.44	7	6	6	11	0.965717	11	2.93145	1.00533	11	5.10726	1.0712	11	16.122	1.02078	11	4.0545	1.00871	11	5.04108	0.962173	11	7.35046	0.984338	11	4.44632	0.985717	11	4.38961	471	53.103	0.965717	1.00533	1.0712	1.02078	1.00871	0.962173	0.984338	0.985717	-0.050328	0.00767014	0.099232	0.0296699	0.0125123	-0.0556319	-0.0227739	-0.0207548
Q9UIG0-2	Isoform 2 of Tyrosine-protein kinase BAZ1B OS=Homo sapiens GN=BAZ1B - [BAZ1B_HUMAN]	200.78	8.32	2	10	10	14	1.08267	14	11.8717	1.0284	14	8.9677	1.01665	14	6.91154	0.977087	14	8.39861	1.02809	14	4.14488	0.950561	14	12.3015	0.997921	14	5.8688	0.974892	14	5.32454	1479	170.34	1.08267	1.0284	1.01665	0.977087	1.02809	0.950561	0.997921	0.974892	0.114598	0.0403961	0.023817	-0.0334409	0.0399622	-0.0731482	-0.00300296	-0.0366853
Q6FG43	FLOT2 protein OS=Homo sapiens GN=FLOT2 PE=2 SV=1 - [Q6FG43_HUMAN]	200.41	20.32	6	6	6	13	1.05236	13	9.56792	1.0321	13	11.747	0.928079	13	8.18209	1.00282	13	2.87525	0.985682	13	11.4872	0.966347	13	13.3527	1.06816	13	9.0617	0.934729	13	9.15359	379	41.6592	1.05236	1.0321	0.928079	1.00282	0.985682	0.966347	1.06816	0.934729	0.0736273	0.0455852	-0.107681	0.00405944	-0.0208058	-0.0493861	0.0951228	-0.0973792
P32322-2	Isoform 2 of Pyrroline-5-carboxylate reductase 1, mitochondrial OS=Homo sapiens GN=PYCR1 - [P5CR1_HUMAN]	200.2	27.22	19	5	5	6	1.02294	6	2.85075	1.01653	6	4.07083	0.975765	6	7.26314	1.02743	6	5.06579	1.00441	6	5.68656	0.938215	6	12.3842	1.00186	6	5.29476	0.999346	6	2.25102	316	33.3195	1.02294	1.01653	0.975765	1.02743	1.00441	0.938215	1.00186	0.999346	0.0327283	0.0236475	-0.035394	0.0390361	0.0063414	-0.0920093	0.00268781	-0.000943194
D3DVA8	Ubiquilin 4, isoform CRA_a OS=Homo sapiens GN=UBQLN4 PE=4 SV=1 - [D3DVA8_HUMAN]	200.03	26.48	6	5	7	9	1.07871	9	10.9565	0.988257	9	4.30408	0.937449	8	19.4774	0.994909	9	4.35295	0.995651	9	6.83859	0.958885	8	5.18276	1.10425	9	10.3489	1.00338	8	5.12538	423	45.9962	1.07871	0.988257	0.937449	0.994909	0.995651	0.958885	1.10425	1.00338	0.109302	-0.0170415	-0.0931879	-0.00736302	-0.00628831	-0.0605707	0.143066	0.00486859
Q16822	Phosphoenolpyruvate carboxykinase [GTP], mitochondrial OS=Homo sapiens GN=PCK2 PE=1 SV=3 - [PCKGM_HUMAN]	200.005	12.19	12	6	6	7	1.10384	7	13.3496	1.06532	7	12.0246	1.00189	7	5.4145	0.982854	7	6.60987	0.974985	7	2.15539	0.941952	7	6.88936	1.02625	7	4.20669	1.00069	7	12.2688	640	70.6846	1.10384	1.06532	1.00189	0.982854	0.974985	0.941952	1.02625	1.00069	0.142532	0.0912904	0.00271932	-0.0249504	-0.0365475	-0.0862753	0.0373885	0.000994049
Q9NTJ3-2	Isoform 2 of Structural maintenance of chromosomes protein 4 OS=Homo sapiens GN=SMC4 - [SMC4_HUMAN]	199.81	10.57	15	10	10	12	1.12674	12	17.5901	1.01848	12	8.56819	0.902071	12	16.7312	0.937857	12	6.95568	1.00599	12	7.65062	0.950491	12	8.56608	0.959542	12	4.45729	0.966157	12	18.2415	1230	140.191	1.12674	1.01848	0.902071	0.937857	1.00599	0.950491	0.959542	0.966157	0.172151	0.0264244	-0.148688	-0.0925603	0.00860891	-0.0732551	-0.0595825	-0.0496704
F8VQQ3	UPF0160 protein MYG1, mitochondrial OS=Homo sapiens GN=C12orf10 PE=4 SV=1 - [F8VQQ3_HUMAN]	199.464	24.25	8	6	6	11	1.01349	11	7.66685	1.03719	11	6.42357	1.00932	11	5.9409	0.99178	11	6.25317	0.899726	11	8.74316	1.01321	11	7.274	1.00984	11	6.50333	0.990599	11	7.6927	301	33.7981	1.01349	1.03719	1.00932	0.99178	0.899726	1.01321	1.00984	0.990599	0.0193368	0.0526738	0.0133859	-0.011908	-0.152443	0.0189285	0.0141234	-0.0136275
H0YLA2	Signal recognition particle 14 kDa protein OS=Homo sapiens GN=SRP14 PE=4 SV=1 - [H0YLA2_HUMAN]	199.35	30.43	2	4	4	8	0.938575	8	16.7636	1.04152	8	9.03595	1.03351	8	5.86179	0.983228	8	6.62915	1.05105	8	5.84901	0.974853	8	11.4287	0.977188	8	5.26206	0.999445	8	4.3478	115	13.0498	0.938575	1.04152	1.03351	0.983228	1.05105	0.974853	0.977188	0.999445	-0.0914553	0.058693	0.0475561	-0.0244016	0.0718245	-0.0367432	-0.0332924	-0.000801472
J3KTF8	Rho GDP-dissociation inhibitor 1 (Fragment) OS=Homo sapiens GN=ARHGDIA PE=4 SV=1 - [J3KTF8_HUMAN]	199.3	28.87	8	6	6	12	0.97736	12	8.87475	1.01479	12	7.90151	1.02507	12	7.28419	0.976255	12	6.17644	1.03393	12	5.03475	0.984238	12	7.24577	1.01261	12	4.70454	0.985662	12	7.32472	194	21.601	0.97736	1.01479	1.02507	0.976255	1.03393	0.984238	1.01261	0.985662	-0.0330377	0.0211831	0.0357286	-0.0346698	0.0481337	-0.0229214	0.0180761	-0.0208345
Q6NX51	Exocyst complex component 4 OS=Homo sapiens GN=EXOC4 PE=2 SV=1 - [Q6NX51_HUMAN]	199.23	10.06	10	7	7	9	0.965203	9	11.5878	0.974613	9	4.63609	1.00215	9	10.4629	0.951701	9	11.654	0.959296	9	4.36984	1.03291	9	5.95466	1.02954	9	4.21506	0.999395	9	6.1186	974	110.429	0.965203	0.974613	1.00215	0.951701	0.959296	1.03291	1.02954	0.999395	-0.0510956	-0.0370987	0.00309512	-0.0714195	-0.0599525	0.0467209	0.0420048	-0.000872584
E9PH06	Rap1 GTPase-GDP dissociation stimulator 1 OS=Homo sapiens GN=RAP1GDS1 PE=4 SV=1 - [E9PH06_HUMAN]	199.16	17.83	17	8	8	9	1.00857	9	8.81502	1.02631	9	2.98726	1.04686	9	3.78806	1.02004	9	2.79874	0.967707	9	3.57427	1.04152	9	9.85479	0.95646	9	5.55714	0.985283	9	0.997506	516	56.4997	1.00857	1.02631	1.04686	1.02004	0.967707	1.04152	0.95646	0.985283	0.0123078	0.0374715	0.0660672	0.0286194	-0.0473585	0.0586954	-0.0642233	-0.0213903
Q99584	Protein S100-A13 OS=Homo sapiens GN=S100A13 PE=1 SV=1 - [S10AD_HUMAN]	199.01	39.8	2	4	4	13	0.956594	13	6.7648	1.09017	13	9.66119	1.04106	13	5.53939	0.984382	13	5.75408	0.897078	13	6.63744	1.04834	13	5.2059	1.06117	13	5.90757	0.8722	13	8.52545	98	11.4641	0.956594	1.09017	1.04106	0.984382	0.897078	1.04834	1.06117	0.8722	-0.0640211	0.124548	0.05805	-0.0227104	-0.156694	0.0681057	0.0856547	-0.197269
P20290	Transcription factor BTF3 OS=Homo sapiens GN=BTF3 PE=1 SV=1 - [BTF3_HUMAN]	197.21	32.52	4	4	4	8	1.02981	8	10.6049	1.01499	8	8.18832	1.14289	8	8.19685	1.03282	8	8.54357	0.95868	8	5.61773	0.987017	8	6.12307	0.965829	8	15.1914	0.94905	8	3.46115	206	22.1544	1.02981	1.01499	1.14289	1.03282	0.95868	0.987017	0.965829	0.94905	0.0423771	0.0214623	0.192682	0.0465884	-0.060879	-0.0188525	-0.0501601	-0.0754439
Q05682-5	Isoform 5 of Caldesmon OS=Homo sapiens GN=CALD1 - [CALD1_HUMAN]	196.84	17.11	22	7	7	9	0.962458	9	11.0169	0.994462	9	3.8898	0.981118	9	7.52147	1.02417	9	2.68314	1.04765	9	2.84573	1.01053	9	6.01473	0.996784	9	1.16694	1.01646	9	5.25683	532	61.1762	0.962458	0.994462	0.981118	1.02417	1.04765	1.01053	0.996784	1.01646	-0.055204	-0.00801132	-0.0275008	0.034452	0.0671567	0.0151072	-0.00464733	0.0235544
H7BXI1	Extended synaptotagmin-2 (Fragment) OS=Homo sapiens GN=ESYT2 PE=4 SV=1 - [H7BXI1_HUMAN]	195.79	12.67	7	8	8	10	1.05869	10	7.50236	1.00966	10	5.28172	0.979002	10	14.2629	0.938703	10	9.62974	0.966028	10	3.35217	0.994526	10	4.09057	1.03575	10	6.36472	0.963252	10	5.50044	884	97.9487	1.05869	1.00966	0.979002	0.938703	0.966028	0.994526	1.03575	0.963252	0.082274	0.0138719	-0.0306161	-0.0912596	-0.0498632	-0.00791918	0.0506742	-0.0540153
P60953	Cell division control protein 42 homolog OS=Homo sapiens GN=CDC42 PE=1 SV=2 - [CDC42_HUMAN]	195.67	8.9	5	1	1	5	0.953345	5	6.28761	0.939172	5	3.79487	0.995466	5	0.903371	0.993264	5	5.92909	1.01924	5	2.94159	1.09838	5	6.85337	1.02952	5	5.66427	1.02866	5	3.15847	191	21.245	0.953345	0.939172	0.995466	0.993264	1.01924	1.09838	1.02952	1.02866	-0.0689303	-0.0905391	-0.00655607	-0.00975114	0.0274986	0.135377	0.0419762	0.0407634
Q13492-4	Isoform 4 of Phosphatidylinositol-binding clathrin assembly protein OS=Homo sapiens GN=PICALM - [PICAL_HUMAN]	195.19	17.6	26	6	6	9	1.04159	9	11.4233	0.948925	9	5.77881	1.00379	9	4.52515	1.03352	9	8.54665	1.04109	9	8.85557	0.968502	9	12.3921	0.99031	9	6.16107	1.07503	9	4.50106	551	59.8807	1.04159	0.948925	1.00379	1.03352	1.04109	0.968502	0.99031	1.07503	0.0587942	-0.0756342	0.00546417	0.0475629	0.0580949	-0.0461724	-0.0140479	0.10438
Q9UBS4	DnaJ homolog subfamily B member 11 OS=Homo sapiens GN=DNAJB11 PE=1 SV=1 - [DJB11_HUMAN]	195.1	21.79	2	6	6	10	0.955933	10	5.23187	0.960685	10	9.87425	1.01196	10	10.0003	1.02447	10	5.88041	1.00637	10	5.24089	1.02941	10	13.5028	0.989126	10	5.77969	1.04098	10	7.79396	358	40.4886	0.955933	0.960685	1.01196	1.02447	1.00637	1.02941	0.989126	1.04098	-0.0650181	-0.057865	0.0171504	0.0348823	0.00916393	0.0418237	-0.0157736	0.0579396
F8W0A9	Aldehyde dehydrogenase, mitochondrial OS=Homo sapiens GN=ALDH2 PE=3 SV=1 - [F8W0A9_HUMAN]	195.018	20.16	15	6	7	13	0.984079	13	10.6059	1.00172	13	3.79674	1.00924	13	4.02404	1.01466	13	5.41869	1.01455	13	4.56784	0.993822	13	4.0259	1.0454	13	5.15578	0.955864	13	2.97597	377	40.7676	0.984079	1.00172	1.00924	1.01466	1.01455	0.993822	1.0454	0.955864	-0.0231543	0.00247286	0.0132714	0.0209991	0.0208414	-0.00894124	0.0640495	-0.0651234
Q96BS4	FBL protein (Fragment) OS=Homo sapiens GN=FBL PE=2 SV=2 - [Q96BS4_HUMAN]	194.82	17.69	4	5	5	12	0.948105	12	8.76208	0.929049	12	1.83832	1.04394	12	8.95166	1.00391	12	3.99769	1.05526	12	8.21696	1.02695	12	7.10628	0.950977	12	5.52245	1.08998	12	8.83018	260	28.4318	0.948105	0.929049	1.04394	1.00391	1.05526	1.02695	0.950977	1.08998	-0.0768807	-0.106174	0.06204	0.00562805	0.0775954	0.0383676	-0.0725178	0.124298
B4DVS2	cDNA FLJ57617 OS=Homo sapiens PE=2 SV=1 - [B4DVS2_HUMAN]	194.77	8.25	4	5	5	6	0.978267	6	5.04037	0.956831	6	5.50428	1.01933	6	2.67177	0.967188	6	2.0739	1.02665	6	4.29244	0.995924	6	8.96541	1.02028	6	7.17427	1.04065	6	5.92684	800	88.8342	0.978267	0.956831	1.01933	0.967188	1.02665	0.995924	1.02028	1.04065	-0.0316997	-0.0636635	0.0276202	-0.0481315	0.0379376	-0.00589277	0.0289589	0.0574835
Q9Y3U8	60S ribosomal protein L36 OS=Homo sapiens GN=RPL36 PE=1 SV=3 - [RL36_HUMAN]	194.61	20	3	3	3	11	0.95708	11	5.81668	1.02904	11	6.28889	1.00067	11	8.61514	1.00177	11	3.88341	0.988021	11	2.0522	1.03377	11	9.94609	0.974156	11	3.78677	1.01565	11	3.4351	105	12.2459	0.95708	1.02904	1.00067	1.00177	0.988021	1.03377	0.974156	1.01565	-0.0632887	0.041298	0.000970573	0.00254839	-0.0173863	0.0479099	-0.0377756	0.0224091
Q8N1G4	Leucine-rich repeat-containing protein 47 OS=Homo sapiens GN=LRRC47 PE=1 SV=1 - [LRC47_HUMAN]	194.292	10.63	1	5	5	8	1.04584	8	24.5985	1.02755	8	7.34382	0.963322	8	6.76367	0.955925	8	9.3053	0.979247	8	2.46741	0.92731	8	8.96658	0.996989	8	4.96629	0.982883	8	5.25304	583	63.4337	1.04584	1.02755	0.963322	0.955925	0.979247	0.92731	0.996989	0.982883	0.0646671	0.0392109	-0.0539098	-0.0650304	-0.0302558	-0.108877	-0.00434983	-0.0249086
Q05DA4	P4HA2 protein OS=Homo sapiens GN=P4HA2 PE=2 SV=1 - [Q05DA4_HUMAN]	193.86	25.79	10	8	8	11	1.02365	11	6.86641	1.01099	11	5.99485	0.993084	11	7.78465	1.00547	11	8.89247	1.04807	11	6.63347	0.990298	11	8.39924	0.986935	11	6.18329	1.00931	11	8.69382	504	57.3419	1.02365	1.01099	0.993084	1.00547	1.04807	0.990298	0.986935	1.00931	0.0337247	0.0157707	-0.0100127	0.00786836	0.0677329	-0.0140658	-0.0189736	0.013371
B4DZ22	cDNA FLJ54042, highly similar to ATP-binding cassette sub-family D member 3 OS=Homo sapiens PE=2 SV=1 - [B4DZ22_HUMAN]	193.521	16.55	7	8	8	14	1.00889	14	9.43138	0.975926	14	10.7398	0.988999	14	6.68018	0.964027	14	10.0147	0.98708	14	6.22087	0.974995	14	9.83032	0.984363	14	6.99227	1.01205	14	11.993	586	67.3159	1.00889	0.975926	0.988999	0.964027	0.98708	0.974995	0.984363	1.01205	0.0127619	-0.0351562	-0.0159589	-0.0528546	-0.0187608	-0.0365336	-0.0227378	0.0172866
A8K4W5	cDNA FLJ76813, highly similar to Homo sapiens acetyl-Coenzyme A acetyltransferase 2 (acetoacetyl Coenzyme A thiolase), mRNA OS=Homo sapiens PE=2 SV=1 - [A8K4W5_HUMAN]	193.13	18.64	4	5	5	6	1.14837	6	22.0309	0.942241	6	12.7541	0.927483	6	7.60007	0.959715	6	3.41068	0.963805	6	6.66956	1.0213	6	11.904	0.933956	6	6.58155	1.0365	6	13.9535	397	41.3524	1.14837	0.942241	0.927483	0.959715	0.963805	1.0213	0.933956	1.0365	0.199584	-0.0858323	-0.108607	-0.0593227	-0.0531863	0.0304024	-0.0985741	0.0517268
B4DZW6	Regulator of microtubule dynamics protein 1 OS=Homo sapiens GN=FAM82B PE=2 SV=1 - [B4DZW6_HUMAN]	193.03	28.87	11	7	7	11	1.00037	9	4.17048	1.04485	9	12.8996	1.02743	9	9.7024	0.982333	9	5.56775	1.00746	9	10.1609	0.922138	9	3.85544	0.974985	9	4.98034	0.995973	9	4.18313	284	32.3446	1.00037	1.04485	1.02743	0.982333	1.00746	0.922138	0.974985	0.995973	0.000532703	0.0632992	0.0390352	-0.0257153	0.0107223	-0.116945	-0.0365475	-0.00582112
B4DI19	cDNA FLJ59524, highly similar to Cysteinyl-tRNA synthetase (EC 6.1.1.16) OS=Homo sapiens PE=2 SV=1 - [B4DI19_HUMAN]	192.39	12.24	10	6	6	13	0.98861	13	7.60559	1.02041	13	4.40757	0.932515	13	8.70686	1.03612	13	5.06631	1.00252	13	5.58701	0.98436	13	5.11116	0.990525	13	4.51866	1.01599	13	6.96435	662	75.6384	0.98861	1.02041	0.932515	1.03612	1.00252	0.98436	0.990525	1.01599	-0.0165261	0.0291533	-0.100801	0.0511882	0.00362641	-0.0227419	-0.0137354	0.0228833
Q13541	Eukaryotic translation initiation factor 4E-binding protein 1 OS=Homo sapiens GN=EIF4EBP1 PE=1 SV=3 - [4EBP1_HUMAN]	192.16	32.2	1	2	2	9	1.08251	9	4.02524	1.01947	9	21.519	1.04836	9	8.72607	0.965897	9	9.03433	0.978383	9	8.30265	0.981518	8	8.79467	0.928318	9	9.97161	1.00999	9	9.7385	118	12.5721	1.08251	1.01947	1.04836	0.965897	0.978383	0.981518	0.928318	1.00999	0.114378	0.0278139	0.0681302	-0.0500582	-0.0315291	-0.0269128	-0.107309	0.0143343
P09417	Dihydropteridine reductase OS=Homo sapiens GN=QDPR PE=1 SV=2 - [DHPR_HUMAN]	191.51	31.56	5	5	5	7	1.05581	7	11.6223	1.0097	7	2.84374	0.965873	7	11.6261	0.992099	7	5.09047	1.01172	7	1.27439	0.968244	7	5.86087	1.0135	7	5.88996	1.00497	7	7.30367	244	25.773	1.05581	1.0097	0.965873	0.992099	1.01172	0.968244	1.0135	1.00497	0.0783556	0.0139277	-0.050094	-0.0114436	0.0168159	-0.0465581	0.0193434	0.00715821
B0AZQ4	cDNA, FLJ79494, highly similar to Structural maintenance of chromosome 3 OS=Homo sapiens PE=2 SV=1 - [B0AZQ4_HUMAN]	191.42	14.54	3	12	12	13	1.05786	13	6.89059	0.994468	13	5.54796	0.981215	13	14.5253	1.01863	13	2.33313	1.0255	13	5.82297	0.975311	13	6.6019	1.02626	13	8.28174	0.959963	13	7.27001	1217	141.442	1.05786	0.994468	0.981215	1.01863	1.0255	0.975311	1.02626	0.959963	0.0811517	-0.00800278	-0.0273585	0.0266371	0.0363265	-0.0360652	0.0373932	-0.0589499
P68431	Histone H3.1 OS=Homo sapiens GN=HIST1H3A PE=1 SV=2 - [H31_HUMAN]	191.22	23.53	15	4	4	19	0.954663	19	15.656	0.999004	19	10.2779	0.982158	19	10.8457	1.01299	19	4.51045	0.99539	19	9.97422	1.06708	19	8.21988	1.03178	19	4.54768	0.957344	19	9.70989	136	15.3945	0.954663	0.999004	0.982158	1.01299	0.99539	1.06708	1.03178	0.957344	-0.0669365	-0.00143766	-0.0259728	0.0186157	-0.00666624	0.0936675	0.0451393	-0.0628911
B4E205	cDNA FLJ61651, highly similar to Protein transport protein Sec24A OS=Homo sapiens PE=2 SV=1 - [B4E205_HUMAN]	191.12	6.3	3	4	4	9	1.02482	9	22.0058	1.02503	9	7.14361	1.03058	9	9.46021	1.03742	9	9.56685	0.985208	9	10.5997	0.981341	9	6.96658	0.971589	9	13.1073	1.03203	9	4.06601	857	96.2115	1.02482	1.02503	1.03058	1.03742	0.985208	0.981341	0.971589	1.03203	0.035371	0.0356671	0.0434549	0.0529978	-0.0214999	-0.0271735	-0.0415817	0.0454781
E9PGT1	Translin OS=Homo sapiens GN=TSN PE=4 SV=1 - [E9PGT1_HUMAN]	191.05	35.43	7	6	6	10	0.98835	10	12.5852	0.975865	10	13.9257	1.02669	10	8.25806	1.02289	10	4.00725	1.00716	10	9.37349	0.971629	10	9.99446	1.00343	10	1.69155	1.02173	10	7.66042	223	25.5565	0.98835	0.975865	1.02669	1.02289	1.00716	0.971629	1.00343	1.02173	-0.0169067	-0.0352472	0.0380001	0.0326495	0.0103	-0.0415223	0.00494478	0.0310154
B4DJA5	Ras-related protein Rab-5A OS=Homo sapiens GN=RAB5A PE=2 SV=1 - [B4DJA5_HUMAN]	189.74	38.31	14	3	5	8	0.992692	8	7.18949	0.971058	8	1.9424	0.998284	8	5.6912	0.975707	8	6.64161	0.954708	8	4.42713	1.00059	8	5.25405	1.03089	8	4.09895	0.971993	8	1.69839	201	22.1641	0.992692	0.971058	0.998284	0.975707	0.954708	1.00059	1.03089	0.971993	-0.0105816	-0.04237	-0.00247842	-0.0354797	-0.0668689	0.000846602	0.0438912	-0.0409817
C9JYQ9	60S ribosomal protein L22-like 1 OS=Homo sapiens GN=RPL22L1 PE=4 SV=1 - [C9JYQ9_HUMAN]	189.68	25.62	3	2	2	10	1.04125	10	13.9087	0.984239	10	14.4247	1.05813	10	16.1431	0.990777	10	11.64	0.986688	10	15.6716	0.972873	10	10.5532	0.939184	10	7.23706	0.932264	10	14.9494	121	14.4695	1.04125	0.984239	1.05813	0.990777	0.986688	0.972873	0.939184	0.932264	0.0583231	-0.0229188	0.0815161	-0.0133682	-0.0193341	-0.0396767	-0.0905196	-0.101189
H7C0E5	Zinc finger protein ZPR1 (Fragment) OS=Homo sapiens GN=ZNF259 PE=4 SV=1 - [H7C0E5_HUMAN]	189.45	22.28	4	7	7	9	0.994099	9	6.11153	0.98703	9	3.22707	1.00082	9	7.16957	1.0186	9	2.19611	0.998846	9	3.03261	1.0155	9	6.01344	0.961513	9	5.17241	1.00647	9	4.85293	386	42.6259	0.994099	0.98703	1.00082	1.0186	0.998846	1.0155	0.961513	1.00647	-0.00853876	-0.0188346	0.00117929	0.0265855	-0.00166518	0.0221839	-0.0566217	0.0093017
P09543-2	Isoform CNPI of 2',3'-cyclic-nucleotide 3'-phosphodiesterase OS=Homo sapiens GN=CNP - [CN37_HUMAN]	189.33	17.46	8	6	6	8	1.01277	8	14.0613	0.971104	8	2.86868	0.91346	8	9.99476	0.966112	8	4.05395	0.94396	8	4.47326	1.00182	8	5.45587	1.07904	8	11.605	1.00563	8	9.51343	401	45.0703	1.01277	0.971104	0.91346	0.966112	0.94396	1.00182	1.07904	1.00563	0.0183125	-0.042302	-0.130587	-0.0497376	-0.0832027	0.00262121	0.109748	0.00810112
P61923	Coatomer subunit zeta-1 OS=Homo sapiens GN=COPZ1 PE=1 SV=1 - [COPZ1_HUMAN]	189.14	22.6	14	3	3	9	0.967352	9	7.40927	0.969143	9	2.94644	1.01415	9	4.84568	1.02823	9	2.18942	1.03471	9	6.19037	0.985556	9	1.50437	0.965058	9	1.53566	0.993139	9	2.08411	177	20.1855	0.967352	0.969143	1.01415	1.02823	1.03471	0.985556	0.965058	0.993139	-0.0478869	-0.0452179	0.0202765	0.0401615	0.04923	-0.0209901	-0.051312	-0.00993218
Q16222-2	Isoform AGX1 of UDP-N-acetylhexosamine pyrophosphorylase OS=Homo sapiens GN=UAP1 - [UAP1_HUMAN]	188.67	15.25	4	5	6	7	0.993871	7	8.67589	1.03951	7	8.31478	1.00688	7	4.76447	1.00731	7	3.62811	0.964343	7	16.2888	1.0091	7	4.2955	0.964521	7	3.03255	1.05282	7	8.84733	505	56.992	0.993871	1.03951	1.00688	1.00731	0.964343	1.0091	0.964521	1.05282	-0.00886966	0.0559104	0.00989418	0.0105117	-0.0523815	0.0130686	-0.0521159	0.0742568
Q00688	Peptidyl-prolyl cis-trans isomerase FKBP3 OS=Homo sapiens GN=FKBP3 PE=1 SV=1 - [FKBP3_HUMAN]	188.56	20.98	2	4	4	11	0.953648	11	13.3862	1.01256	11	5.24299	0.99929	11	5.50908	0.962868	11	9.98899	1.04622	11	7.33686	0.983508	11	5.88088	1.00602	11	3.65945	0.948431	11	8.48099	224	25.1613	0.953648	1.01256	0.99929	0.962868	1.04622	0.983508	1.00602	0.948431	-0.068471	0.0180093	-0.00102529	-0.0545895	0.0651819	-0.023991	0.00865961	-0.0763855
Q9NR45	Sialic acid synthase OS=Homo sapiens GN=NANS PE=1 SV=2 - [SIAS_HUMAN]	188.43	22.28	2	6	6	11	0.999659	11	18.0475	1.03492	11	6.47397	1.00176	11	11.1533	0.986551	11	6.58771	0.995711	11	3.31864	1.00106	11	4.59158	1.00579	11	4.18191	0.992629	11	7.34252	359	40.2815	0.999659	1.03492	1.00176	0.986551	0.995711	1.00106	1.00579	0.992629	-0.000492738	0.0495221	0.00253494	-0.019534	-0.00620134	0.00153082	0.00833481	-0.0106729
Q13085-3	Isoform 3 of Acetyl-CoA carboxylase 1 OS=Homo sapiens GN=ACACA - [ACACA_HUMAN]	187.95	8.11	24	15	15	16	1.04695	16	12.0244	0.992453	16	7.05466	1.016	16	10.1196	0.958373	16	5.94621	0.980232	16	5.47147	0.967425	16	9.48355	1.01009	16	7.27722	1.00064	16	7.28573	2268	257.075	1.04695	0.992453	1.016	0.958373	0.980232	0.967425	1.01009	1.00064	0.0661986	-0.0109289	0.0228957	-0.0613408	-0.028805	-0.0477788	0.0144795	0.000922465
B4E3I4	cDNA FLJ53432, highly similar to DNA mismatch repair protein MSH6 OS=Homo sapiens PE=2 SV=1 - [B4E3I4_HUMAN]	187.68	9.64	6	9	9	11	0.991036	11	6.96161	1.00295	11	5.04464	1.01018	11	6.00594	1.00651	11	5.53546	1.01816	11	6.84077	1.01193	11	8.25538	1.00758	11	5.02373	0.98275	11	4.82462	1058	119.688	0.991036	1.00295	1.01018	1.00651	1.01816	1.01193	1.00758	0.98275	-0.0129903	0.00425517	0.0146117	0.00936215	0.0259686	0.0171117	0.0108931	-0.0251033
O75506	Heat shock factor-binding protein 1 OS=Homo sapiens GN=HSBP1 PE=1 SV=1 - [HSBP1_HUMAN]	187.6	64.47	1	3	3	4	0.982591	4	3.53756	0.985909	4	3.66687	1.03378	4	0.545908	1.00488	4	6.59346	0.995452	4	4.14224	1.03864	4	6.07572	0.941148	4	6.54102	1.03381	4	3.01721	76	8.53818	0.982591	0.985909	1.03378	1.00488	0.995452	1.03864	0.941148	1.03381	-0.0253373	-0.0204732	0.0479303	0.00701707	-0.00657571	0.0546984	-0.0875059	0.0479675
Q9UM54-5	Isoform 5 of Unconventional myosin-VI OS=Homo sapiens GN=MYO6 - [MYO6_HUMAN]	187.3	5.91	8	6	6	10	1.01704	10	3.83703	1.07152	10	6.4317	0.997806	10	4.85016	0.984447	10	6.86744	0.989473	10	4.84706	0.930952	10	8.76658	1.01287	10	8.19574	1.01631	10	15.867	1253	144.95	1.01704	1.07152	0.997806	0.984447	0.989473	0.930952	1.01287	1.01631	0.0243707	0.099654	-0.0031687	-0.0226143	-0.0152679	-0.103222	0.0184464	0.0233414
B2R6T7	Ribose-phosphate pyrophosphokinase OS=Homo sapiens PE=2 SV=1 - [B2R6T7_HUMAN]	187.17	13.21	10	1	4	13	0.951339	13	6.13615	0.971214	13	9.31634	1.01901	13	4.95587	1.01927	13	2.6378	1.01219	13	7.38896	1.0055	13	6.94685	0.996301	13	6.96998	1.03082	13	4.12426	318	34.6679	0.951339	0.971214	1.01901	1.01927	1.01219	1.0055	0.996301	1.03082	-0.0719691	-0.0421391	0.0271675	0.027539	0.0174799	0.0079105	-0.00534597	0.0437957
Q9BQQ5	Ribosomal protein L27a OS=Homo sapiens GN=L27a PE=2 SV=1 - [Q9BQQ5_HUMAN]	187.15	27.36	6	3	3	13	1.07132	13	10.1628	1.00324	13	6.60564	1.00411	13	13.2969	0.997428	13	3.9287	1.03658	13	3.25007	0.951422	13	10.0171	0.963381	13	8.82162	0.973197	13	6.77538	106	12.0074	1.07132	1.00324	1.00411	0.997428	1.03658	0.951422	0.963381	0.973197	0.0993937	0.00467315	0.00592196	-0.0037161	0.0518369	-0.0718434	-0.0538211	-0.0391959
Q9Y2V2	Calcium-regulated heat stable protein 1 OS=Homo sapiens GN=CARHSP1 PE=1 SV=2 - [CHSP1_HUMAN]	187.07	10.88	1	1	1	5	0.928886	5	10.5493	0.964148	5	11.9868	1.03809	5	4.42404	1.00953	5	4.07906	1.03619	5	4.1466	0.977298	5	3.46586	0.993655	5	11.8369	1.06283	5	4.70449	147	15.882	0.928886	0.964148	1.03809	1.00953	1.03619	0.977298	0.993655	1.06283	-0.106427	-0.0526741	0.0539385	0.0136805	0.0512849	-0.03313	-0.0091834	0.0879113
B2R514	cDNA, FLJ92300, Homo sapiens COP9 subunit 6 (MOV34 homolog, 34 kD) (COPS6), mRNA OS=Homo sapiens PE=2 SV=1 - [B2R514_HUMAN]	187.06	13.47	4	3	3	8	0.989876	8	5.09856	0.996969	8	8.99474	1	8	6.89869	1.04748	8	6.11414	0.957871	8	2.04773	0.978924	8	3.80369	1.00379	8	7.33261	1.00387	8	7.08471	297	33.554	0.989876	0.996969	1	1.04748	0.957871	0.978924	1.00379	1.00387	-0.0146802	-0.00437962	0	0.0669253	-0.0620973	-0.0307315	0.00546054	0.00556793
P11047	Laminin subunit gamma-1 OS=Homo sapiens GN=LAMC1 PE=1 SV=3 - [LAMC1_HUMAN]	186.76	4.29	1	5	5	6	1.02854	6	5.72271	1.02779	6	3.42839	0.995122	6	3.17604	0.956521	6	2.8236	1.02682	6	1.87316	0.968972	6	3.65981	1.07038	6	0.989204	0.931296	6	3.21152	1609	177.489	1.02854	1.02779	0.995122	0.956521	1.02682	0.968972	1.07038	0.931296	0.0405994	0.0395519	-0.00705473	-0.0641307	0.0381836	-0.0454735	0.0981206	-0.102688
P20618	Proteasome subunit beta type-1 OS=Homo sapiens GN=PSMB1 PE=1 SV=2 - [PSB1_HUMAN]	185.99	19.92	3	3	3	9	1.00674	9	13.7113	0.995538	9	8.37353	0.993577	9	6.79744	0.999876	9	9.13752	0.969186	9	4.3637	0.991231	9	9.50346	1.02503	9	3.50359	1.03587	9	8.54812	241	26.4724	1.00674	0.995538	0.993577	0.999876	0.969186	0.991231	1.02503	1.03587	0.00969022	-0.0064518	-0.00929615	-0.000179562	-0.0451541	-0.0127073	0.0356652	0.0508498
A1L0T0	Acetolactate synthase-like protein OS=Homo sapiens GN=ILVBL PE=1 SV=2 - [ILVBL_HUMAN]	185.85	9.49	4	3	3	6	1.03313	6	7.25733	1.0763	6	12.3987	0.970845	6	11.5888	0.974031	6	7.92169	1.00946	6	8.14694	0.915769	6	13.2641	1.06952	6	9.98456	0.9638	6	10.2815	632	67.8248	1.03313	1.0763	0.970845	0.974031	1.00946	0.915769	1.06952	0.9638	0.0470241	0.106075	-0.0426871	-0.0379602	0.0135843	-0.126945	0.0969634	-0.0531935
Q53F37	SAR1a gene homolog 2 variant (Fragment) OS=Homo sapiens PE=2 SV=1 - [Q53F37_HUMAN]	185.85	19.19	8	2	4	11	0.959459	11	3.51881	0.98782	11	3.6652	1.00473	11	4.80155	1.00091	11	3.00384	1.04096	11	3.56421	1.01825	11	6.03721	1.00714	11	2.7062	1.04566	11	3.12924	198	22.3955	0.959459	0.98782	1.00473	1.00091	1.04096	1.01825	1.00714	1.04566	-0.0597076	-0.0176797	0.00681377	0.0013119	0.0579151	0.0260921	0.0102609	0.0644128
Q07955-3	Isoform ASF-3 of Serine/arginine-rich splicing factor 1 OS=Homo sapiens GN=SRSF1 - [SRSF1_HUMAN]	185.77	26.87	10	6	6	12	0.936979	12	4.69964	0.99709	12	9.70827	1.00649	12	5.43861	1.00542	12	7.17125	0.984431	12	11.4499	1.01087	12	5.09815	1.05408	12	5.10986	0.994844	12	10.1234	201	22.446	0.936979	0.99709	1.00649	1.00542	0.984431	1.01087	1.05408	0.994844	-0.0939114	-0.00420503	0.00933784	0.00779722	-0.0226382	0.0155919	0.0759777	-0.00745753
Q92973-2	Isoform 2 of Transportin-1 OS=Homo sapiens GN=TNPO1 - [TNPO1_HUMAN]	185.77	10.9	10	5	9	12	0.9693	12	9.18003	0.954705	12	13.0573	1.02645	12	6.5731	1.02274	12	5.9082	0.977067	12	5.96279	1.02997	12	8.33875	0.96111	12	7.42491	1.08546	12	9.5685	890	101.244	0.9693	0.954705	1.02645	1.02274	0.977067	1.02997	0.96111	1.08546	-0.0449847	-0.0668723	0.0376687	0.0324439	-0.0334712	0.0426064	-0.057226	0.118312
B3KML1	cDNA FLJ11308 fis, clone PLACE1010074, highly similar to Sorting nexin-2 OS=Homo sapiens PE=2 SV=1 - [B3KML1_HUMAN]	185.75	20.62	7	7	9	12	0.912438	12	2.47663	0.965335	12	10.7303	0.961888	12	7.43953	1.04263	12	4.08302	1.00286	12	4.84744	1.03802	12	13.3747	1.00057	12	2.96599	1.02868	12	4.35267	519	58.4356	0.912438	0.965335	0.961888	1.04263	1.00286	1.03802	1.00057	1.02868	-0.132202	-0.0508981	-0.0560585	0.0602232	0.00411551	0.0538336	0.00082546	0.0407997
Q14683	Structural maintenance of chromosomes protein 1A OS=Homo sapiens GN=SMC1A PE=1 SV=2 - [SMC1A_HUMAN]	185.73	9.08	10	9	9	11	0.961289	11	6.11225	0.991514	11	3.75725	1.07032	11	8.34924	1.02107	11	3.91645	0.985301	11	10.3201	0.997637	11	9.45972	0.997828	11	5.58152	1.02085	11	5.38436	1233	143.144	0.961289	0.991514	1.07032	1.02107	0.985301	0.997637	0.997828	1.02085	-0.0569579	-0.0122954	0.0980454	0.0300776	-0.0213636	-0.00341248	-0.00313629	0.0297713
H7C469	Uncharacterized protein (Fragment) OS=Homo sapiens PE=3 SV=1 - [H7C469_HUMAN]	185.52	17.15	6	5	5	10	0.969694	10	6.02451	1.00678	10	6.2995	0.977472	10	10.1688	0.953443	10	5.74298	1.02561	10	4.71511	0.982372	10	7.83179	1.05111	10	2.81072	0.980543	10	4.69575	379	40.4182	0.969694	1.00678	0.977472	0.953443	1.02561	0.982372	1.05111	0.980543	-0.0443988	0.00975511	-0.0328731	-0.0687812	0.0364815	-0.0256586	0.0719097	-0.0283479
Q15836	Vesicle-associated membrane protein 3 OS=Homo sapiens GN=VAMP3 PE=1 SV=3 - [VAMP3_HUMAN]	185.38	40	8	3	3	5	1.06234	5	5.55576	1.03962	5	6.39402	1.03194	5	5.49072	0.971818	5	5.87918	0.994878	5	11.6413	0.904794	5	6.18324	1.05572	5	5.27808	0.967152	5	3.22391	100	11.302	1.06234	1.03962	1.03194	0.971818	0.994878	0.904794	1.05572	0.967152	0.087246	0.056057	0.0453569	-0.0412425	-0.00740786	-0.144339	0.0782339	-0.0481852
B4DM94	60S ribosomal protein L18a OS=Homo sapiens PE=2 SV=1 - [B4DM94_HUMAN]	185.23	17.69	8	3	3	14	0.927444	14	9.30618	0.984812	14	7.45166	0.986766	14	11.9748	1.00666	14	6.40415	1.02982	14	9.70306	1.06195	14	8.14551	0.9723	14	4.62779	1.01919	14	6.42121	147	17.4444	0.927444	0.984812	0.986766	1.00666	1.02982	1.06195	0.9723	1.01919	-0.108668	-0.0220792	-0.0192196	0.0095831	0.0423934	0.0867093	-0.0405261	0.0274193
[truncated: 2,342 more rows]
[truncated: 1 more columns]

## Sheet: p value
Accession	Description	Score	Coverage	# Proteins	# Unique Peptides	# Peptides	# PSMs	113/(113+114+115+116+117+118+119+121)	113/(113+114+115+116+117+118+119+121) Count	113/(113+114+115+116+117+118+119+121) Variability [%]	114/(113+114+115+116+117+118+119+121)	114/(113+114+115+116+117+118+119+121) Count	114/(113+114+115+116+117+118+119+121) Variability [%]	115/(113+114+115+116+117+118+119+121)	115/(113+114+115+116+117+118+119+121) Count	115/(113+114+115+116+117+118+119+121) Variability [%]	116/(113+114+115+116+117+118+119+121)	116/(113+114+115+116+117+118+119+121) Count	116/(113+114+115+116+117+118+119+121) Variability [%]	117/(113+114+115+116+117+118+119+121)	117/(113+114+115+116+117+118+119+121) Count	117/(113+114+115+116+117+118+119+121) Variability [%]	118/(113+114+115+116+117+118+119+121)	118/(113+114+115+116+117+118+119+121) Count	118/(113+114+115+116+117+118+119+121) Variability [%]	119/(113+114+115+116+117+118+119+121)	119/(113+114+115+116+117+118+119+121) Count	119/(113+114+115+116+117+118+119+121) Variability [%]	121/(113+114+115+116+117+118+119+121)	121/(113+114+115+116+117+118+119+121) Count	121/(113+114+115+116+117+118+119+121) Variability [%]	# AAs	MW [kDa]	113/(113+114+115+116+117+118+119+121)	114/(113+114+115+116+117+118+119+121)	115/(113+114+115+116+117+118+119+121)	116/(113+114+115+116+117+118+119+121)	117/(113+114+115+116+117+118+119+121)	118/(113+114+115+116+117+118+119+121)	119/(113+114+115+116+117+118+119+121)	121/(113+114+115+116+117+118+119+121)	113/(113+114+115+116+117+118+119+121)	114/(113+114+115+116+117+118+119+121)	115/(113+114+115+116+117+118+119+121)	116/(113+114+115+116+117+118+119+121)	117/(113+114+115+116+117+118+119+121)	118/(113+114+115+116+117+118+119+121)	119/(113+114+115+116+117+118+119+121)	121/(113+114+115+116+117+118+119+121)
[truncated: 3,241 more rows]
[truncated: 1 more columns]

[truncated: 6 more sheets: p<0.05-ori, p<0.05, ratio-ori, ratio, ratio>1.2，p<0.05, Sheet1]
